# Supplementary material for: Immune-related hub genes in intrauterine adhesions: a bioinformatics approach
Source: PeerJ. 2025 Oct 3;13:e20035. doi: 10.7717/peerj.20035 (PMC12499562; doi:10.7717/peerj.20035)
Supplement: Supplemental Information 2 [file peerj-13-20035-s002.zip]

Archive with 9 entries (4 files):
- Biological Information Original Data/
- Biological Information Original Data/Biological Information Original Data/
- Biological Information Original Data/Biological Information Original Data/Original data/
- Biological Information Original Data/Biological Information Original Data/Original data/immune infiltration/
- Biological Information Original Data/Biological Information Original Data/Original data/immune infiltration/immune infiltration.xlsx
- Biological Information Original Data/Biological Information Original Data/Original data/Original data and processing/
- Biological Information Original Data/Biological Information Original Data/Original data/Original data and processing/GSE224093.txt
- Biological Information Original Data/Biological Information Original Data/Original data/Original data and processing/IRGs.txt
- Biological Information Original Data/Biological Information Original Data/Original data/Original data and processing/Variance analysis.xlsx
