# Supplementary material for: Immune-related hub genes in intrauterine adhesions: a bioinformatics approach
Source: PeerJ. 2025 Oct 3;13:e20035. doi: 10.7717/peerj.20035 (PMC12499562; doi:10.7717/peerj.20035)
Supplement: Supplemental Information 2 [file peerj-13-20035-s002.zip › Biological Information Original Data/Biological Information Original Data/Original data/Original data and processing/GSE224093.txt]

GeneName	Con1	Con2	Con3	Con4	Con5	Con6	Con7	Ba1	Ba2	Ba3	Ba4	Ba5	Ba6	Ba7
MRPL9	9.18493	10.9159	7.58182	10.7326	7.32237	7.82289	10.8518	8.48914	8.18337	8.24437	6.16496	8.00221	12.2681	8.00711
ZPLD1	0.0232299	0.0	0.0	0.0854413	0.0	0.0258482	0.0	0.0	0.0	0.0480974	0.0	0.0	0.0	0.14557
ATP5A1	163.915	152.551	128.307	176.38	156.124	158.692	158.438	118.09	137.748	104.147	102.467	93.721	116.034	84.4103
RP11-124N19.4	0.0	0.0	0.0	0.168636	0.188333	0.0	0.571708	0.0	0.0	0.185043	0.0	0.0	0.0	2.61972
RP11-564A8.4	0.0	0.0	0.0	0.0	0.0	0.0	0.0	0.0	0.0	0.0	0.0	0.0	0.27835	0.0
CTB-60B18.22	0.0	0.0	0.0	0.0	0.0	0.0	0.0	0.0	0.0	0.0	0.0	0.0	0.0	0.0
AC007879.7	0.0	0.191564	0.0	0.0	0.0	0.0	0.0	0.0	0.0	0.0	0.0985996	0.0	0.0	0.0
TRAV2	0.0	0.0	0.0	0.0	0.0	0.0	0.0	0.0	0.0	0.0	0.0	0.0	0.0	0.0
LRRC75B	7.64481	8.14608	6.5224	5.98658	5.82421	8.31632	6.28419	7.84651	9.37833	4.51187	6.73099	8.39276	9.6745	4.83835
SMARCAD1	18.0772	22.1229	20.9656	19.9538	19.7591	22.9814	18.7145	21.4356	20.585	20.4804	17.9438	20.0046	23.5386	17.7643
RP11-133K1.11	0.0	0.140459	0.0	0.742296	0.137525	0.2971	0.756219	0.0	0.0	0.0	0.0	0.0	0.0	0.170725
RP1-159M24.1	0.0	0.0	0.0	0.0427967	0.0	0.0	0.0494759	0.0611936	0.0	0.0	0.0	0.0	0.0	0.0
LINC01354	0.204862	0.135898	0.421738	0.194142	0.0279232	0.256573	0.137511	0.639353	0.291057	0.896651	0.420315	0.520233	0.215858	0.980794
AAMDC	2.51193	3.29534	4.50071	4.05053	4.16462	4.59954	5.4901	3.1453	4.36403	2.9339	3.17777	6.60159	4.0454	2.87681
RP11-150O12.6	0.0	0.333981	0.147277	0.349854	0.566375	0.0	0.0	0.0	0.0	0.316296	0.0	0.473765	0.500217	0.0
RP11-458D21.5	1.23368	4.99803	2.78214	1.54543	5.43897	1.88804	1.61296	1.07002	2.91513	2.49873	3.99147	5.65245	2.83348	3.97555
CMB9-22P13.1	0.939071	0.770031	1.53156	0.914185	2.57652	1.48981	0.744936	3.02381	0.512685	1.62989	1.5918	2.08967	0.891634	1.81544
FAM27C	0.565217	1.13676	0.518683	0.644675	0.0	0.686519	0.69761	0.609131	0.670614	0.420992	0.550592	0.393461	0.621914	0.132135
RP11-203F10.6	0.0	0.0	0.0	0.140574	0.0	0.0	0.163878	0.0	1.02341	0.0	0.0	0.612017	0.0	0.18087
RP3-323P24.3	0.667632	2.63495	1.88549	2.78023	2.23151	5.00519	3.83638	4.15	1.75142	2.17358	2.3884	4.27677	1.70741	1.3483
RP1-125I3.2	0.161381	0.0	0.0	0.0	0.0	0.0	0.0	0.0	0.0	0.0	0.0	0.0	0.0	0.0
RP11-616M22.11	0.0	0.189832	0.222887	0.0	0.0	0.174631	0.177983	0.0	0.663306	0.161414	0.0	0.0	0.0	0.0
RP11-458D21.1	0.628289	1.74007	2.3601	1.19364	2.34307	2.83294	0.555003	0.794828	1.43449	0.927935	1.40423	0.701514	1.36142	0.400169
FAM216B	4.98929	6.80138	8.10292	4.7075	4.60347	2.00321	2.35492	7.15057	0.693346	7.55106	2.15592	2.36147	3.11599	1.62906
SNRPD3	31.1016	40.603	29.4275	43.2173	33.1542	44.5922	44.3325	33.3451	54.7181	30.062	24.8725	25.0106	27.741	26.4678
DPEP1	2.81363	1.92423	1.53606	1.68411	2.10948	3.24561	1.29496	4.24961	4.22097	1.4742	2.82274	9.62998	3.32067	1.17244
RPL23AP25	0.0913544	0.499924	0.0	0.0	0.308037	0.136749	0.0493909	0.0	0.0887526	0.175591	0.0486895	0.334669	0.0	0.0
RP11-57A19.7	0.0	0.0	0.0150564	0.0	0.0	0.0	0.0	0.0	0.0	0.0	0.0241381	0.0	0.0	0.0
CTD-2134A5.4	0.0	0.0	0.0	0.0	0.0	0.0	0.0	0.132202	0.0	0.0	0.0	0.0	0.0	0.0
APPL1	19.7675	18.1964	22.6295	24.3032	18.8579	21.8747	22.6252	18.0366	26.1604	22.4725	21.1291	19.9812	19.5585	21.0392
MED7	5.45892	5.24287	6.08964	6.40632	4.33411	5.96957	5.26311	5.21891	4.90968	6.13053	5.38604	5.89465	5.78944	5.44223
GLS2	0.264118	0.173978	0.0464653	0.461084	0.172104	0.328248	0.178619	0.0355073	0.217895	0.0379064	0.0530654	0.50491	0.111955	0.0844033
IFIT1P1	0.28201	0.684638	0.424618	0.402328	0.625427	0.708957	0.33548	0.121978	0.27941	0.0	0.191976	0.0940733	0.295941	0.112561
HAR1A	0.115259	0.0	0.0	0.0	0.0586736	0.0	0.0556839	0.0	0.0	0.0	0.0521953	0.177799	0.0	0.0620062
C12orf75	9.77067	14.2254	8.47711	12.5026	14.6562	13.3182	15.0288	14.9981	4.22417	8.23214	8.38721	6.14301	12.0695	21.4849
PEG13	1.85135	2.4146	1.66982	1.82352	2.13808	1.86168	2.09643	1.46333	2.20528	1.85079	1.8601	2.72808	2.26982	2.80136
RTTN	7.85202	7.42854	8.75594	9.40347	8.21597	11.3587	8.9162	9.73435	8.75743	14.2216	8.78542	15.8373	7.71387	12.4518
F8	2.08965	2.54812	3.41611	2.46123	1.94918	2.59226	1.74036	2.4668	2.74937	3.48435	4.33241	2.865	2.38085	3.20201
C12orf66	3.2425	4.11668	3.62963	5.24087	3.6379	5.16112	5.20553	5.47816	6.07219	4.99379	5.39119	2.76896	4.60074	5.22283
SLC25A16	10.105	7.6523	9.51924	8.71089	8.88851	10.743	8.10379	6.94889	9.87663	10.341	6.13877	9.58509	8.81429	7.45336
RP11-446E24.3	0.0264291	0.0	0.0506781	0.0	0.0140059	0.0138031	0.0273714	0.0	0.0	0.0	0.123045	0.023509	0.0	0.0
ERF	14.3744	21.916	16.2958	17.8912	17.8349	20.9279	16.8783	15.6636	15.6291	20.7978	11.8729	15.7988	16.4284	9.42238
IGLV1-44	0.0	0.0	0.0	0.0	0.0	0.0	0.0	0.0	0.169308	0.0	0.328793	0.563598	0.0	0.0
PTPN21	8.85771	13.4815	7.51947	9.74119	9.734	9.69242	8.54258	10.3035	7.69518	11.2274	8.53252	10.5102	6.55412	9.3276
BRCC3	8.52691	9.36453	8.60583	9.90558	9.01549	8.06885	10.7158	10.3931	9.65095	8.15006	5.39385	5.87909	8.40773	6.6859
RP11-426A6.5	0.0	0.0	0.0	0.0	0.0	0.0	0.0	0.0	0.0	0.0	0.0	0.0	0.0	0.0991915
ERP44	14.2587	15.7269	18.1273	16.7243	13.9975	17.4222	18.3593	17.1192	21.0725	16.816	13.7253	12.3811	16.9925	16.3543
FHP1	0.11006	0.0	0.0	0.0	0.0	0.119969	0.250498	1.60022	0.0	0.0	0.24022	0.234478	0.244414	0.0
BACH1-IT1	2.02283	0.44886	0.342983	0.557099	0.373181	0.277322	0.0	0.317554	0.900525	0.68561	0.0	0.0	0.265863	0.62106
GJB4	0.0	0.0	0.00886294	0.0	0.0	0.0368107	0.0	0.01559	0.0	0.0	0.0175126	0.0	0.0573809	0.0
RPL7AP64	0.0	0.0	0.0	0.0	0.0	0.0	0.0	0.0	0.230643	0.0	0.0	0.0	0.0	0.0
GXYLT1P3	0.572546	0.344069	0.694894	0.435238	0.478113	0.29289	0.757021	0.764416	0.496324	0.140343	0.375648	0.396208	0.0	0.321129
AC000403.4	0.212343	0.232704	0.741816	0.396357	0.241091	0.591953	0.290184	0.406123	0.287917	0.373575	0.341404	0.282357	0.436961	0.371078
TBC1D3	0.406849	0.51443	0.661624	0.591639	0.629852	0.799997	0.564406	0.40789	0.47339	0.509054	0.692769	1.00464	0.913358	0.7536
RP11-193F5.1	0.0	0.0	0.0	0.0	0.0	0.0	0.0	0.0	0.0	0.0	0.0	0.0	0.0	0.0
VANGL2	9.68346	10.5463	6.56509	9.21703	9.71791	9.94337	9.54281	10.2143	8.1209	8.06154	9.39982	10.0451	11.8105	3.90019
PLN	0.645099	0.155647	3.97431	0.191462	0.616773	1.61178	0.120494	2.12457	1.06231	2.04402	9.1648	12.5267	0.323549	28.429
RP11-326C3.13	0.0	0.0	0.0	0.0	0.0	0.0	0.279159	0.0	0.0	0.0	0.0	0.0	0.131199	0.0
RP4-785J1.1	0.0	0.0	0.0	0.0	0.0	0.0	0.0	0.367888	0.0	0.0	0.0	0.0	0.0	0.0
RP11-1090M7.1	0.0	0.0	0.0	0.0	0.0	0.0234759	0.0	0.0	0.024544	0.0429234	0.0	0.0	0.0	0.0
RP11-143E21.6	0.459037	0.0	0.0	0.0	0.0	0.0	0.12651	0.0	0.0	0.0	0.0	0.0	0.0	0.0
ADAMTS7	14.6171	12.9903	9.43202	12.206	17.2188	11.8854	11.9491	12.8474	9.54039	9.77217	11.5208	7.53727	12.3584	6.10429
EGFLAM	4.67542	2.93983	3.35202	3.43475	4.53549	3.12391	2.33417	2.5643	4.01721	3.51196	2.92285	3.36761	4.85498	2.34698
AP5S1	6.26557	5.74846	3.78594	6.08586	5.49203	3.7459	5.31288	5.73116	5.65207	4.98074	4.2315	4.49861	4.99904	3.67566
LINC01272	0.157806	0.111605	0.161633	0.365089	0.305068	0.585437	0.0734792	0.48723	0.0	0.269039	0.525319	0.0	0.636773	0.694881
EEF1A1P3	4.67962	4.04229	5.03566	5.28959	5.60621	6.76299	4.55164	5.79599	4.71206	7.65004	4.5045	6.76872	5.74326	7.02786
MCUB	2.14224	3.55483	4.8682	3.51771	1.86516	4.41537	4.50982	4.75093	3.38812	4.27869	6.26516	5.88304	4.00722	9.57934
RP11-486O13.5	0.0	0.0	0.0	0.0307708	0.0	0.0	0.0	0.0	0.0	0.0	0.0	0.0	0.0	0.0
RP11-351J23.1	0.0	0.0305772	0.0	0.0797167	0.0	0.0	0.0841925	0.0261119	0.0252068	0.0	0.0276002	0.0	0.0	0.0305703
FGF10-AS1	1.6354	1.60948	1.51873	2.52992	1.74315	1.74808	2.02036	2.77937	1.89998	2.35848	1.33045	1.43974	1.21924	2.15287
RP11-268P4.6	0.627219	1.07196	0.0	0.198649	1.11569	1.5903	0.686235	0.0	0.244615	0.0	1.13285	0.230967	0.23255	0.787348
TAB3	12.0213	11.5903	14.6236	13.9411	15.5854	15.3744	13.8188	10.8757	12.4324	14.4609	13.8392	12.9788	14.2596	18.8991
RP11-195F19.5	0.538867	0.303897	0.39198	0.255676	0.711479	0.739068	1.28015	1.05575	0.562627	0.87763	0.0792699	0.0348802	0.274256	0.188662
SCAPER	6.97612	7.99805	6.77045	8.76091	8.63738	10.8832	8.57335	7.53406	8.06123	8.6591	9.02908	15.7895	8.15504	10.4563
PGPEP1	7.24801	5.89662	7.46724	6.89361	7.22392	10.7388	6.96989	10.057	8.5641	8.9905	8.74042	11.1991	9.25455	8.71047
EDA	3.02777	3.15077	3.17612	2.30176	3.29351	4.07008	1.98082	2.98629	6.42374	5.37414	5.97919	4.96399	4.81725	1.83624
RP11-45A16.4	0.174838	0.0	0.0	0.0	0.0	0.0	0.0	0.0	0.0	0.0	0.0	0.0	0.0	0.0
RP11-611L7.2	0.0	0.0	0.335661	0.0	0.0	0.0	0.0	0.527047	0.0	0.0	0.0	0.0	0.0	0.111906
LA16c-380A1.2	0.663448	0.779094	0.379146	0.973852	0.863891	1.28646	0.261062	0.738697	0.397653	0.722057	0.895478	1.52554	0.540828	0.887528
RP11-211N11.5	0.0	0.0	0.0	0.0	0.0	0.0	0.0	0.0	0.0	0.110692	0.0	0.0	0.0	0.0
RCC2P7	0.0	0.0	0.0	0.0	0.286054	0.0	0.0	0.0	0.0	0.0	0.0	0.0	0.0	0.0
AC026150.8	1.69073	2.4552	1.30815	1.70553	2.77208	1.58129	2.31154	2.01923	0.711638	2.11601	1.98415	4.39563	4.60279	1.67399
RP11-34P13.7	0.10964	0.613147	0.722118	0.773594	0.127812	0.246996	0.244643	0.282938	0.369725	0.174952	0.734308	0.455395	0.885516	0.222497
RFXAP	4.82534	4.49904	2.80835	3.61474	3.38584	4.73919	3.42989	3.18752	3.68978	3.82223	3.8648	3.8761	4.74656	3.31054
TOX4P1	0.148224	0.0	0.0	0.150399	0.0335785	0.136402	0.0660549	0.0666357	0.0674252	0.259315	0.133287	0.175368	0.239984	0.425665
KLRF2	0.202461	0.102104	0.0	0.636998	0.0	0.218816	0.108894	0.694996	0.0	0.212477	0.217266	0.0	0.0	0.381527
RP11-164J13.1	1.8642	2.17025	3.32991	1.76827	2.16048	2.92378	1.60099	3.17092	3.2351	2.57646	3.97133	4.68178	3.17032	5.73078
CTD-2653B5.1	1.51962	2.13625	0.0	0.0	1.48845	1.62519	1.24465	2.15028	1.18869	1.58111	1.22759	1.27099	1.72892	1.00666
RP11-567M21.3	0.0	0.0	0.0	0.052779	0.0	0.0	0.0	0.0798792	0.0	0.0610583	0.0635894	0.0	0.0	0.0
RP11-566K19.9	0.0	0.0	0.0	0.0	0.0	0.0	0.0	0.043081	0.0	0.0	0.0	0.0148759	0.0	0.0
FRZB	0.900585	1.13015	1.53661	0.831203	1.30207	1.08703	1.09873	1.95631	1.84795	1.8192	4.0246	5.65242	1.36674	2.0321
TM9SF4	17.1243	16.9438	15.8063	17.1382	17.9704	17.9874	17.7507	17.9492	16.6317	17.8991	15.613	16.6917	17.0587	14.8258
RP5-908M14.9	2.73812	2.23352	4.04227	2.43726	4.24228	3.67744	4.4704	5.55098	3.16831	4.12971	3.53166	2.76269	3.06263	5.02232
RP11-806H10.4	0.0	0.0	0.0	0.0	0.0	0.0	0.0977304	0.0	0.0	0.0	0.0	0.0	0.0	0.169256
P4HA2	32.9427	33.0603	23.6724	29.2457	34.3145	20.2246	28.2388	22.8551	26.7255	19.3015	21.7324	9.32647	21.0814	13.6738
RP11-404P21.8	0.0	0.0	0.195631	0.0	0.0	0.0	0.522509	0.0	0.0	0.0	0.0	0.0	0.123938	0.0
RP11-817O13.8	0.832337	1.03735	0.836321	1.73894	1.74893	1.4916	1.17906	1.13257	0.818794	0.710229	0.554541	2.19513	0.853912	0.414148
IGLV3-1	0.0	0.0	0.0	0.0	0.0	0.0	0.0	0.0	0.0	0.0	0.252244	0.0	0.0	0.302049
RP11-677M14.7	0.574936	0.832949	0.992944	1.43204	1.32486	1.58147	1.15651	2.4206	1.02812	1.33632	0.997328	1.89091	1.34331	1.61472
RP11-460M2.1	0.0	0.0	0.0	0.0	0.0658123	0.0	0.0	0.0	0.0	0.0	0.0	0.0	0.0	0.19322
CTD-2619J13.1	0.0612809	0.0	0.0	0.0565196	0.0	0.0	0.0	0.0	0.152988	0.0657074	0.0702734	0.0717679	0.0698491	0.0
ZKSCAN7P1	0.339061	0.0	0.0	0.0	0.0	0.0	0.0	0.0	0.0	0.0	0.0	0.0	0.0	0.139086
C16orf59	5.67272	3.56993	1.26317	5.13485	5.39503	4.88573	4.78983	4.29229	1.98042	2.33235	0.990522	0.698992	2.8427	0.608522
MYOZ2	0.0559501	0.0286437	0.147885	0.0	0.029832	0.0938516	0.122331	0.460331	0.103916	0.0571354	0.25137	0.583359	0.0921851	0.241031
GGTA2P	0.0567018	0.245037	0.30761	0.0543734	0.0630046	0.191076	0.0620624	0.0762658	0.137252	0.426292	0.0633971	0.0	0.383836	0.21491
MID1IP1-AS1	0.0	0.0	0.0	0.219887	0.0	0.48039	0.227368	0.0	0.0	0.0	0.0	0.0	0.0	0.0
TUBG2	8.9751	9.41623	9.78486	7.1001	10.2091	6.57975	7.05129	8.99291	7.87632	8.14403	10.0041	8.4964	8.57292	9.53548
MBD1	20.2092	20.3932	16.2031	19.6387	20.2269	22.1031	21.6899	17.6951	19.7314	20.9091	19.5236	28.0688	18.7909	20.8587
TMC1	0.777704	0.533163	0.181817	1.23854	0.247781	0.811157	1.04565	1.23093	0.407399	1.78791	1.84312	1.51154	1.84451	1.05782
RP11-213G2.1	0.0	0.0	0.0525084	0.0555057	0.13064	0.0	0.0981335	0.0565051	0.120845	0.0	0.0458211	0.087997	0.0	0.102027
CDH12P4	0.0	0.0	0.0	0.0	0.0	0.0	0.0	0.0	0.0	0.0	0.0	0.0	0.0	0.0
CTD-2587M2.1	2.62161	2.22792	1.03577	1.57539	1.94741	1.57537	1.52976	1.31634	2.45271	2.59308	1.84266	2.20677	2.04328	1.72755
LYPD3	0.330609	0.872208	0.741197	1.08538	0.7672	0.893699	0.244122	0.388756	0.78759	0.992079	1.55829	0.420033	0.312658	1.54876
RP11-1E4.1	0.193868	0.0676277	0.28317	0.590517	0.351396	0.50868	0.426045	0.747643	0.565336	0.446435	0.569641	0.750861	0.541811	0.649136
CAP2	7.34709	7.33717	10.0199	7.86496	9.35335	6.18838	7.77459	7.20027	8.03958	4.08223	7.04321	7.566	5.80114	4.72817
BRWD1-AS2	0.572748	0.926391	0.808641	0.54603	1.01926	0.900029	0.676366	1.49287	0.980271	0.301684	0.638463	0.532859	0.710334	0.373764
STX8	25.1561	28.3738	34.7963	29.6555	28.6563	25.7936	23.1911	34.2347	38.9509	32.1854	24.9875	30.104	30.2751	32.2625
RP11-225B17.2	3.41493	1.43621	0.237205	2.51091	1.26299	1.99385	1.49848	0.0	0.232227	0.61855	0.216688	0.709761	0.661619	0.95368
CALU	101.218	89.2758	97.9756	99.8059	101.738	76.1377	94.7621	69.3521	98.2777	72.8989	83.4026	43.9863	70.8237	67.5746
JAZF1-AS1	0.225386	0.336924	0.33359	0.0865037	0.707043	0.137831	0.72046	0.4728	0.407211	1.19408	0.480676	0.892538	0.358512	0.499726
RP11-113E21.2	0.0	0.0	0.0	0.0	0.0	0.0	0.0	0.0	0.0	0.0	0.0	0.0	0.0	0.0
CTD-2086L14.1	0.0	0.0	0.0	0.167833	0.0	0.0	0.173403	0.0	0.0	0.0	0.161015	0.0	0.0	0.0
NMD3P1	0.0519132	0.0	0.0	0.0	0.0	0.0	0.0	0.0	0.0	0.0	0.233613	0.0	0.0604846	0.0
C14orf169	7.07028	7.32178	6.62565	8.08326	6.71903	7.94181	7.27188	4.66901	5.98953	6.34241	5.56062	4.15549	6.46325	5.78347
SAP18	20.3174	15.9376	20.1675	20.751	17.9766	19.8267	19.9606	23.4929	19.0086	19.2354	17.5786	29.4157	21.5804	19.2932
FAM86C2P	3.19072	3.18476	2.14381	3.60552	3.47178	2.7762	3.94211	2.21001	4.04064	3.03294	2.67628	3.02687	3.77137	2.25301
ALOX12P2	3.02352	0.661902	2.33027	1.21187	1.66506	1.70221	1.92824	2.1625	1.02376	0.634501	0.931182	1.0488	2.52833	1.00109
WASIR1	0.0	0.490654	0.0570813	0.0435117	0.0	0.183112	0.0	0.136441	0.259702	0.0823705	0.136752	0.150141	0.122335	0.107003
IFNG	0.0	0.0	0.0	0.0	0.144349	0.0	0.0	0.0	0.447036	0.0	0.0844144	0.161618	0.163667	0.174845
RP11-673E1.3	2.40456	1.64865	2.17105	4.67144	1.92146	2.49203	2.88396	5.25088	1.66925	2.91109	1.60905	5.89508	1.37899	1.83608
AC145676.2	0.0	0.0	0.0185847	0.063598	0.0	0.0336083	0.0	0.0	0.0	0.0	0.0	0.0	0.0	0.0
AC026150.6	0.0	0.0	0.0123873	0.0	0.0	0.0	0.0	0.0	0.0	0.0282808	0.0	0.0	0.0	0.0
AC017104.6	0.763895	0.746023	0.88159	0.754526	0.375104	0.581942	1.27973	1.38304	1.29752	0.803934	0.750708	1.39653	0.773564	0.696952
RP4-591B8.3	0.0	0.0	0.0	0.0	0.0	0.0	0.0	0.0	0.0	0.0	0.0	0.0	0.0	0.0
ZNF540	0.461217	0.78336	1.18184	1.20375	1.11877	2.17345	1.50277	1.07639	1.24653	0.870105	1.58708	2.28309	1.01896	2.08503
GDAP1	4.78725	4.87491	4.42599	4.88094	4.66634	5.58483	3.06169	3.53056	5.30128	4.6128	4.95629	4.70635	4.6079	3.3092
GNB4	8.94841	8.76158	6.39579	9.39415	13.2576	7.39481	9.07303	6.21925	5.688	7.06106	10.9608	7.68327	9.29942	7.68279
ZNF420	3.83724	4.71645	3.2551	4.62192	4.65675	4.7995	4.51722	4.90643	4.28308	4.1046	3.86147	4.84201	3.94225	4.78118
GPR50	0.0	0.0	0.0299734	0.0	0.0986633	0.0	0.0481138	0.0	0.0457344	0.0	0.0	0.0	0.0398014	0.0
AC004381.7	0.0	0.0	0.0	0.0	0.0	0.0	0.0	0.0	0.0	0.0	0.0	0.0	0.0	0.0
RPL17	431.626	383.459	476.405	445.09	337.509	454.685	571.806	482.527	345.537	427.121	381.418	354.814	394.094	392.279
RP11-60E8.3	0.0	0.0	0.0	0.0	0.0	0.0	0.0	0.0	0.0	0.0	0.0	0.0	0.0	0.0
AC226119.4	0.0	0.0	0.0	0.0	0.0	0.0	0.0	0.0	0.0	0.0	0.0	0.0	0.0	0.0
CKS1BP3	0.535797	0.0	0.0	0.0	0.0	0.0	0.0	0.693591	0.0	0.0	0.550954	0.0	0.0	0.0
CCDC181	0.469242	0.329533	0.303055	0.558356	0.335584	0.228874	0.340172	0.785252	0.0334325	0.406182	0.496425	0.383596	0.529825	0.469165
HPS4	12.9329	17.5068	17.9621	16.8878	15.5514	21.4454	15.9948	19.4905	15.6597	24.795	18.2306	29.3292	18.2147	23.8889
CAPN10	13.7069	13.5523	9.02679	10.4544	14.1583	14.3894	13.5806	11.9183	10.9346	9.4549	10.5942	11.3652	9.6968	12.4576
LBR	36.4485	31.7861	29.9952	39.8847	35.2142	34.6495	35.325	27.0958	25.284	27.7252	32.6436	30.819	30.7165	43.3165
HMGB1P33	0.0	0.0	0.0	0.0	0.0	0.0	0.275591	0.0	0.0	0.132578	0.543765	0.0	0.0	0.0
BAZ2A	33.6145	39.7918	49.4149	32.1028	36.5652	47.3526	36.7391	53.1856	40.0446	42.6521	45.3348	70.1799	47.2656	47.1783
CEP164P1	0.0	0.0	0.0	0.0312948	0.0	0.0	0.0	0.0	0.0	0.0	0.0	0.140336	0.0	0.0
RP3-486I3.7	0.432327	0.182819	0.804506	1.02973	1.26094	0.7154	0.551917	0.847597	1.19618	1.20931	0.707789	1.229	0.684792	1.78314
FAM83H-AS1	3.25532	4.4764	2.42276	4.33884	2.50215	3.68923	3.08983	4.05095	3.21319	2.74354	1.37126	2.37571	4.98741	1.42271
NAMPT	26.7693	49.1909	21.5456	21.868	23.5964	27.13	24.2531	21.8581	18.6191	29.8599	22.1696	17.0622	41.0719	30.7344
PLCXD1	8.31087	6.1445	3.57449	7.88896	3.91399	4.43273	5.57988	7.43521	3.51973	7.65305	3.80158	5.19487	6.65856	3.8502
ERGIC1	60.9687	63.8004	55.9095	62.3222	52.9888	62.7805	65.4931	54.2247	73.5002	70.2471	59.2999	47.396	51.951	63.4265
B3GALT5	4.19283	3.76486	4.1936	5.14237	5.51459	3.50442	4.86366	4.12157	5.11029	3.92283	4.1188	3.43845	4.44208	3.21554
PPP1R42	1.14171	1.398	1.52152	0.799814	0.691904	0.0699512	0.190852	0.0	0.295294	1.22603	0.301852	0.264242	1.09631	0.0943941
WBP11P1	0.0265974	0.0	0.0973379	0.0	0.0613451	0.0645094	0.0	0.0	0.0429378	0.0379902	0.0	0.0542705	0.153136	0.133166
CACNA2D1	7.19224	6.44066	6.33052	5.64786	8.696	5.81294	4.34915	7.72696	7.8663	7.04984	6.6325	10.5773	9.48756	7.1971
LINC01004	3.38131	2.94123	3.85118	3.13074	3.47773	2.94312	3.16258	3.21581	6.11829	2.9544	2.84555	7.56354	2.5513	4.87656
SLC17A8	0.178993	0.406087	0.429171	0.763025	0.370385	0.0399892	0.483547	0.47954	0.290732	0.943233	0.33031	1.314	0.257936	0.107386
LRP2BP	1.77826	1.98407	1.96459	1.88874	1.44263	2.26152	0.739021	1.83375	0.5199	1.49489	1.20204	2.25055	1.26986	0.912412
CDCA8	5.53761	5.21685	2.48484	7.51081	5.7742	5.33062	5.28923	4.05393	2.4562	4.00113	1.39335	0.691125	2.74291	0.510466
OR7E22P	0.0	0.0	0.329555	0.0998411	0.22677	0.118539	0.0	0.0	0.635107	0.790157	0.0	0.115655	0.655637	0.0
NUDT22	17.5978	22.2462	11.1631	17.5181	16.711	16.6519	16.0685	13.2483	17.6714	16.4035	14.9947	14.0885	17.7837	13.748
ZMYM4	31.0533	27.6572	28.6561	36.6243	27.3573	26.6257	32.8855	25.329	29.1725	29.0006	25.6042	27.0982	27.4984	24.6342
CNOT9	27.575	26.1755	16.1395	26.1293	25.8506	24.05	27.9632	22.2942	16.1985	20.3791	15.8922	13.851	20.0456	14.1432
AK2P2	0.0	0.0	0.15563	0.0	0.464606	0.688576	0.229058	0.0	0.226601	0.0	0.0	0.0	0.645373	0.264441
LHX8	0.0	0.0	0.0	0.0	0.0	0.0	0.0	0.0	0.0	0.0	0.241762	0.0	0.0	0.0489767
RP11-588K22.2	4.76795	4.80363	5.89629	3.88202	3.65135	4.47052	3.52974	5.65861	5.68842	7.22703	8.0507	6.49805	6.91096	6.37345
AC007787.3	0.43663	0.48786	2.00882	0.986467	0.772832	0.617583	0.472165	1.4199	1.25197	0.714474	1.20927	2.41429	1.74317	1.40747
PDIA3P1	3.47342	3.28311	5.65549	2.88294	3.96208	3.52375	4.53897	5.47016	3.79699	4.43055	4.60833	4.98377	4.20107	5.20997
LMX1B	0.0	0.0	0.0	0.0	0.0	0.0	0.0	0.0	0.0	0.0	0.0	0.0	0.0	0.0
GAPDH	527.761	593.78	418.328	600.322	509.584	502.763	582.914	367.571	451.347	420.438	328.875	225.134	422.915	221.982
SLC22A10	0.0	0.0	0.131233	0.0	0.0795156	0.0	0.165908	0.0	0.227485	0.119449	0.106306	0.220761	0.217541	0.115314
SRGAP2C	8.64941	6.67522	4.34691	7.99075	6.49062	5.80709	6.89373	5.75284	5.59585	7.68832	7.15605	5.72645	6.14735	7.31366
CFI	80.1458	109.023	46.1901	82.4104	79.9039	106.013	86.6933	76.8144	50.8607	59.9737	44.6193	77.7403	126.453	47.0071
RP11-36B15.1	0.237772	0.290052	0.316034	0.75442	0.0	0.813105	0.0	0.459887	0.57362	0.25928	0.53758	1.60531	0.772102	0.450317
LINC00453	0.0	0.0	0.0	0.0	0.0	0.0	0.0	0.0	0.0	0.169401	0.0	0.0	0.0	0.0
LINC01270	2.68438	2.74185	1.96203	1.34142	1.66252	0.99927	1.33961	1.58601	1.87156	2.84035	1.59467	0.851207	2.31866	0.294779
LINC01268	0.193925	0.227265	0.283588	0.0509723	0.391535	0.648331	0.191469	0.33358	0.190824	0.404746	1.00932	1.01288	0.201349	0.991408
SMARCA4	51.3779	51.5366	28.2129	55.2769	44.794	47.2987	48.5466	40.4523	37.5647	32.839	34.5916	25.3029	40.2352	24.2014
TRPS1	30.3348	27.8773	31.0241	25.1748	33.4585	28.741	22.9755	28.2736	23.7196	29.098	29.4749	32.6946	32.0402	27.0557
CCL27	0.0	0.0	0.0	0.09074	0.0	0.0	0.0	0.0	0.0	0.0	0.344394	0.0626312	0.0	0.11448
RP11-354I13.2	0.0	0.0	0.0	0.0	0.0	0.0	0.0	0.0	0.0	0.0	0.0	0.0	0.0	0.0
RP11-366G5.1	0.0	0.0	0.0	0.0	0.0	0.0	0.0	0.0	0.0638695	0.0	0.0	0.0	0.0	0.0
RP11-90J7.4	0.0	0.0	0.0	0.0	0.0	0.0	0.0	0.554544	0.0	0.0	0.0	0.0	0.0	0.0
GLTSCR1	6.74772	6.40544	8.63658	5.98945	6.24223	7.01472	7.02425	8.58241	6.89213	4.77576	7.06047	6.36361	6.92211	6.78582
PHACTR2	8.72865	10.89	10.0659	12.4098	8.06668	13.6804	11.3099	15.3833	9.54137	14.6513	14.6172	14.4533	14.2235	21.212
AC079135.1	0.0	0.0	0.0	0.0	0.104288	0.0	0.0	0.0	0.0	0.0	0.0	0.0	0.0	0.0
CTB-36H16.2	2.00396	1.94964	2.79946	3.50033	2.08726	3.1558	2.44409	3.72589	3.14286	4.32803	3.07204	5.61833	2.06855	5.10549
LINC01125	4.38149	10.1204	9.24336	5.36041	5.92025	7.84199	5.94869	8.69924	9.10679	9.08492	7.17986	9.17143	7.26537	4.50518
AL031664.1	0.0	0.0	0.0	4.43e-06	0.0	0.181068	0.0	3.89e-05	0.0	0.0	0.000670339	0.0	0.0	0.0
PIAS1	15.9042	16.1784	16.0786	17.2984	14.7921	13.8312	17.6782	18.1438	18.7031	18.7374	21.0781	26.931	19.383	19.449
GPX4	100.01	72.1481	82.239	84.5555	90.297	78.1678	87.4613	77.3273	74.461	80.176	58.3472	34.2028	75.8033	85.77
RP11-96H17.3	0.0	0.592267	0.0	0.0	0.407381	0.207406	0.20837	0.0	0.0	0.0	0.210126	0.0	0.22073	0.0
RP11-1079K10.1	0.0	0.0	0.0	0.0	0.0	0.0	0.0	0.0	0.0	0.0	0.0	0.0	0.704917	0.0
RP11-770J1.5	0.0	0.0	0.0	0.0	0.0	0.0488471	0.0	0.0	0.0	0.0	0.0	0.0	0.0	0.0
AC004899.3	0.0	0.0	0.0	0.0474022	0.0	0.0	0.0	0.195237	0.0	0.0	0.0	0.0	0.0	0.0
OGFOD2	4.81743	4.54446	6.43091	4.66401	2.45303	11.4757	6.24362	5.82519	5.1487	6.90444	3.63864	6.15648	6.52965	6.83456
CDH20	0.148568	0.56146	0.126906	0.20204	0.757373	0.334053	0.522662	0.33127	0.269195	0.157317	0.0844295	1.28229	0.473712	0.0876501
RP11-434P11.1	1.4365	1.08306	2.72709	1.72943	3.20813	1.27734	1.09669	3.57355	0.680447	1.23129	2.91996	5.35392	2.10806	1.97192
CLIC5	7.39797	4.61433	2.13449	4.78783	10.2971	5.9305	3.10875	8.11001	4.60628	5.17909	2.16855	7.15524	4.28007	1.44558
RP11-11N9.4	0.436714	0.0	0.0	0.0	0.106157	0.0	0.0	0.0	0.0	0.0982638	0.0	0.0	0.108837	0.0
RPS3P6	0.0	0.0	0.201295	0.0	0.0	0.0	0.0	1.14817	0.270424	0.495994	0.130882	1.2877	0.0	0.0
EEF1A1	2668.73	2827.74	2479.06	2757.96	2365.75	2621.62	2808.41	2402.99	2831.83	2557.96	2490.99	2083.51	2572.61	2156.57
PSMD9	15.7062	18.7891	9.41924	17.6592	10.7436	14.3628	15.6411	8.67231	14.6363	13.7737	11.2267	8.37239	12.3963	12.2549
RP3-326I13.1	0.0	0.0	0.0	0.0	0.0725196	0.0	0.0	0.0	0.0	0.0	0.0	0.0	0.0	0.0
RNF7P1	0.717688	1.02112	0.485079	0.238008	2.79886	0.777039	0.0	0.826302	0.242897	3.66847	0.243141	0.594063	0.680367	0.29404
RP11-180I4.2	0.0	0.0	0.0	0.0	0.472811	0.0	0.0	0.0	0.0	0.0	0.0	0.0	0.0	0.0
GSTO3P	0.0	0.0	0.0	0.0	0.0	0.0	0.0	0.0	0.0	0.0	0.0	0.0	0.0	0.0
RP11-362K14.5	0.490959	0.299572	0.356846	0.681764	0.715697	0.469684	0.327435	0.304501	0.559823	0.843906	0.294688	0.262113	0.456173	0.395391
CYTIP	1.81423	0.618821	1.12046	1.42834	0.972598	1.52214	1.7256	0.908495	1.08492	2.12239	2.06929	1.6428	1.75495	1.61639
ACOT1	2.0937	1.4666	0.792951	2.71685	2.56225	2.29566	2.01864	1.43577	1.28103	2.33027	3.0661	1.5282	2.21884	2.43642
SYNGAP1	16.8821	16.2119	14.1981	14.6553	14.8089	17.8932	14.2456	13.6451	15.7466	16.8932	16.064	21.4246	15.4826	12.9478
MTCO3P12	0.567856	0.0	0.0	0.165801	0.0	0.0	0.0	0.0	0.0	0.0	0.0	0.182073	0.0	0.0
COPS9	5.87187	7.67561	3.81348	8.47932	10.4979	6.77812	6.37455	7.28844	3.93954	5.34975	6.2875	4.94295	3.5714	8.2888
SLC45A3	1.2867	0.706619	0.49478	0.599766	1.30643	0.675136	0.493854	1.43013	0.641625	1.88976	1.67128	1.46141	0.9191	1.43522
FAM234A	34.4071	31.1724	24.5674	35.4386	32.686	35.1981	31.212	35.8423	27.2128	32.0937	23.8819	20.1637	27.2602	22.1339
ZC2HC1C	1.0729	0.663229	0.650344	1.60087	0.45063	0.684362	0.495521	1.37001	0.330948	0.672807	0.474922	0.580614	0.524235	0.457864
SPDYE21P	0.0	0.0	0.0	0.0	0.0	0.0	0.0	0.0	0.0	0.0	0.044313	0.0	0.0	0.0
SQSTM1	57.4516	76.737	54.1097	68.9538	70.9828	58.848	62.7353	61.6812	57.5516	84.701	67.1005	55.4817	59.3689	85.6591
RP11-545G3.1	0.0	0.0	0.0	0.0	0.0	0.0	0.0	0.0	0.0	0.0	0.0	0.0	0.0	0.0
CYP4F26P	0.0	0.0873128	0.192968	0.0	0.0	0.0	0.0	0.370092	0.0	0.0	0.0	0.140965	0.0	0.0
HMGB1P24	2.05137	2.11213	1.36325	2.74091	1.49498	0.545294	2.60492	0.746632	2.62124	1.36693	1.25761	0.299439	0.942461	1.08356
GTF2A1	14.921	14.2207	11.8975	17.9392	14.2617	14.6494	13.1884	11.1643	12.7671	13.6778	12.3788	7.77322	12.8427	11.3288
TCF19	8.43711	7.62388	3.35809	10.7062	5.98847	5.82605	7.23033	3.91774	2.99809	4.9798	2.38265	2.31622	5.43971	1.78797
RSF1	13.4322	16.8574	17.1524	18.8859	15.9873	19.5082	16.1135	21.7638	19.11	17.9971	17.8794	19.2299	17.6364	18.2106
RPL23AP17	0.0	0.0	0.0	0.0	0.0	0.0	0.0	0.0	0.0	0.0	0.0	0.0	0.0	0.0
CTC-512J14.5	0.0	0.0	0.0	0.0	0.0	0.0	0.0	0.0	0.0	0.0	0.0	0.0	0.0	0.0
SNORA73A	8.81318	36.5774	7.47252	39.8217	22.8032	25.6179	22.4937	26.9258	11.0821	28.9153	27.7841	23.9384	42.6805	45.4567
SIAH2	21.387	27.0646	18.6918	25.5491	25.1181	27.2184	32.4016	22.2924	34.5277	21.3876	21.2796	13.5456	21.6936	18.404
MAFG-AS1	1.14697	1.24994	0.754249	1.41367	1.63027	1.39323	1.40926	1.83013	1.72867	0.894122	1.08495	0.573843	1.06267	1.18341
AQP12A	0.0	0.0	0.0	0.0	0.0	0.0	0.0	0.0	0.0	0.0	0.0	0.0	0.0	0.0
CDCP2	0.0	0.0	0.0463112	0.0	0.0271557	0.0	0.0	0.0	0.124208	0.0683521	0.0	0.220892	0.0223896	0.116489
RP11-709D24.5	0.0	0.0	0.0	0.0	0.0	0.0	0.0	0.0	0.0	0.0	0.0	0.0	0.0	0.0
XRCC6	78.214	76.2091	75.1397	86.8644	72.3607	80.0868	83.4526	62.6845	79.497	58.7197	51.2399	54.2596	62.0896	52.1135
AC090044.2	0.0	0.0	0.0	0.0	0.178091	0.0	0.178368	0.0	0.0	0.0	0.0	0.0	0.0	0.199462
RP11-707G14.8	0.0	0.0	0.0	0.0	0.435858	0.150078	0.146402	0.0	0.0	0.0	0.0	0.0	0.0	0.0
RP11-135F9.4	0.0636617	0.254642	0.583723	0.332534	0.328222	0.520059	0.320216	0.0783163	0.291999	0.515626	0.321345	0.0	0.133165	0.295082
AC073321.4	0.0	0.0	0.0	0.0	0.0	0.0	0.0	0.0	0.0	0.0	0.0	0.0	0.0	0.0
RP11-103H7.5	0.0	0.0	0.0	0.0	0.627796	0.204437	0.0	0.0	0.202699	0.0	0.0	0.0	0.0	0.0
UXS1	13.5692	15.4653	11.4905	14.9842	15.7213	15.0772	15.5749	15.1383	11.1151	13.4445	8.87186	10.3099	11.6926	9.3508
ZNF710	9.38289	8.35151	6.90349	9.564	9.13219	8.01582	8.97815	6.5623	6.26902	5.36111	7.24575	5.30786	7.09392	6.49484
RP11-296I10.3	0.0	0.0	0.0	0.0	0.0	0.0	0.0	0.0	0.0	0.0	0.0	0.0243187	0.0	0.0
LOXL4	3.3343	5.17182	3.4899	3.34821	13.1616	3.13176	3.06558	2.30136	2.45568	2.08474	3.00885	2.74961	3.81574	3.16338
GZF1	5.24826	6.37917	3.92503	4.74413	4.91542	4.30481	4.58066	2.75644	4.38242	2.66029	3.84413	2.87053	4.45115	2.74475
PP12613	0.0	0.0	0.0	0.0581351	0.0861453	0.0	0.0	0.0	0.0	0.0	0.0	0.0	0.0	0.0
CITED1	0.0705171	0.161713	1.08187	0.106992	0.0	0.0	0.411466	0.0	0.0	0.0694075	0.424281	0.348278	0.135833	0.193121
CNIH4	12.2993	9.4967	9.79258	14.0414	10.0271	14.5839	11.9692	10.0306	10.6293	14.0022	11.8782	8.53605	11.511	14.5211
SPEF2	15.1108	16.9788	21.8968	20.2008	19.0008	23.8652	17.9433	36.8418	17.0056	29.8969	19.1133	51.6552	24.7052	26.0361
BLOC1S2	9.90937	9.9282	5.1895	10.1216	10.4518	7.11547	9.80373	5.15355	5.96518	8.27754	7.3998	6.1278	8.02452	5.67224
RP1-170O19.24	0.0	0.0	0.0	0.105317	0.0	0.0	0.0	0.0	0.0	0.0	0.0	0.0	0.0	0.0
MAF1	17.5791	19.8469	19.6068	19.4336	15.1284	18.7689	19.0591	17.3559	21.2446	19.1382	16.5445	13.7355	18.5419	20.4909
STEAP3-AS1	0.152859	0.0834655	0.283584	0.120863	0.136811	0.0266923	0.0267573	0.213834	0.103557	0.0468576	0.131718	0.379845	0.23656	0.0895387
KIAA1328	7.85397	8.81902	9.02058	10.8851	9.67343	11.2522	9.66933	11.5239	10.394	10.3871	9.64193	21.2325	11.4003	18.1123
ADGRA2	44.878	33.6946	38.8061	39.6762	42.0947	37.5045	41.8142	36.6427	39.5775	37.2559	40.2432	30.6664	37.5524	31.9978
VPS41	19.3776	21.8431	16.2749	17.6737	19.627	20.8096	17.5435	23.5257	18.8522	22.218	22.3241	29.5932	19.4867	22.7444
RBP3	0.0	0.0	0.0255304	0.0	0.0	0.0	0.0	0.0	0.0	0.0	0.0	0.0	0.0	0.0
AC022431.3	0.0	0.0	0.0	0.0	0.0	0.0	0.0	0.0	0.0	0.0	0.15337	0.0	0.0	0.0
RP11-694I15.7	0.0	0.0	0.0346382	0.0483099	0.0	0.0	0.0	0.0	0.0	0.0455273	0.0	0.0448327	0.0455283	0.0
DNAL1	7.83231	9.49786	6.25499	8.34681	9.23221	8.07247	8.26156	6.90024	7.116	8.15061	7.68592	6.1599	8.70516	6.41501
RP11-727F15.11	0.0	0.0	0.424998	0.378946	0.0	0.0	0.207595	0.200183	0.177509	0.0	0.54837	0.151794	0.170266	0.0
TMEM35A	7.71977	5.59029	10.5177	6.34371	9.48055	7.28238	5.16106	4.14398	6.8129	11.4102	6.47296	4.4465	6.82782	10.674
CTD-2124B20.2	0.0	0.0	0.0	0.0	0.0	0.0	0.0	0.0	0.0	0.0	0.0	0.0	0.0	0.0
RUVBL1-AS1	0.0	0.0	0.0	0.16013	0.0	0.0	0.0	0.0	0.0	0.0	0.0	0.0	0.0	0.0
RP11-83B20.2	3.3235	2.21499	1.91935	3.90536	3.42163	5.57519	3.35555	4.84913	6.03586	3.13219	4.98915	1.35741	3.06859	1.81193
RP11-467K18.2	0.0	0.0	0.0	0.0	0.0	0.0	0.0	0.0	0.0	0.0	0.0	0.0	0.0	0.0
RP11-161M6.3	0.0	0.0	0.0	0.0	0.0	0.0	0.0	0.0	0.0	0.0	0.0	0.0	0.0	0.0
CHRNA5	0.51562	0.614727	0.253122	0.593943	0.473495	1.03156	1.23562	0.426992	0.300109	0.430644	0.33415	0.162778	0.350187	0.439074
ABHD17AP1	0.122282	0.0	0.162203	0.0	0.0	0.0	0.257104	0.0	0.0	0.0	0.0	0.0956943	0.0849198	0.0
RP11-2C24.3	0.0629741	0.329101	0.312234	0.282485	0.125303	0.395724	0.181171	0.093431	0.19629	0.136677	0.058404	0.278976	0.240397	0.102952
USP1	16.7362	17.143	13.6657	20.9197	15.2511	20.9585	21.161	13.5817	13.9175	15.338	11.6276	15.0292	15.5129	16.6154
CTD-2323K18.2	0.375843	0.0	0.0	0.0	0.0	0.0	0.0	0.518217	0.0	0.0	0.0	0.0	0.0	0.0
CYP3A7	0.0	0.0	0.0	0.0	0.0	0.0	0.0	0.0	0.0	0.0	0.0	0.0	0.0	0.138909
FTSJ3	10.0001	10.396	13.7883	12.4275	11.0881	12.278	14.1546	11.6372	12.4551	12.1281	11.2386	6.76753	9.81626	8.57463
RP11-764I5.1	0.0	0.0	0.0	0.401531	0.442295	0.0	0.0	0.0	0.0	0.0	0.223287	0.0	0.223524	0.0
LINC01197	1.30338	0.979722	0.87926	0.558285	0.607874	1.43621	2.8099	1.3107	1.16361	3.24312	1.83862	1.8145	0.528676	3.86326
RP3-402G11.25	0.120102	0.258349	0.0	0.0	0.123337	0.117143	0.0	0.635931	0.0	0.448237	0.0	0.490034	0.227828	0.687284
NRK	0.164488	0.238703	1.45488	1.00624	0.795098	0.850282	0.587317	0.967302	0.924942	1.61466	2.12726	1.50098	1.17	1.01366
SLC37A1	6.2572	5.5028	4.08211	4.45572	5.77515	3.71806	3.93976	5.56062	4.89239	5.00539	4.89787	5.5346	6.77479	3.7059
AC024028.1	0.0	0.0	0.372924	0.0	0.197371	0.0	0.0	0.232646	0.0	0.0	0.198593	0.0	0.0	0.0
FEZ2	23.1371	19.5956	20.1375	25.1238	23.7049	20.3088	24.3439	20.1356	22.3716	23.9139	21.9231	23.9498	23.5976	25.1617
TCEAL3	1.25224	2.09556	2.70557	2.27582	2.79243	1.57259	1.95066	1.46499	2.08036	1.98879	3.6189	2.90395	0.993224	4.23711
KARSP2	0.0444629	0.0968936	0.253667	0.384433	0.292549	0.25109	0.494918	0.56163	0.321138	0.544105	0.595461	0.556513	0.50962	0.272074
RPS6P20	0.0	0.0	0.0	0.0	0.0	0.0	0.0	0.0	0.0	0.0	0.0	0.0	0.0	0.0
CTD-2022H16.3	0.0	0.0	0.0	0.0	0.0	0.0	0.0	0.0	0.0	0.0	0.0	0.0	0.0	0.207028
SLC30A1	20.1674	24.8391	12.165	23.5496	22.4364	25.7613	22.3769	16.3387	23.9234	19.1489	19.1717	14.3588	24.1074	19.3665
CTC-510F12.2	0.0	0.122887	0.475927	0.0	0.0	0.110776	0.0	0.120432	0.352007	0.0	0.224166	0.743568	0.0	0.126766
CFP	0.458361	0.846142	0.341325	0.874873	0.381306	0.433903	0.998228	0.745919	1.05213	0.557638	1.28289	0.151544	1.55486	0.367518
ACTA2	68.5515	56.0786	261.982	53.9958	65.5061	48.1141	51.414	129.961	84.0071	76.7883	482.052	396.514	37.7388	571.781
RN7SL587P	0.0	0.0	0.0	0.972845	0.0	0.0	0.0	0.806379	0.0	0.0	0.0	0.0	0.323353	0.0
CTD-2020K17.1	1.36376	0.895107	1.16876	1.54254	0.780187	1.83239	1.48198	1.30817	1.8583	3.59877	4.0855	2.79765	1.56266	2.12019
PLGLB1	3.04227	1.95239	4.57317	3.89246	5.01324	5.72938	4.14511	6.08665	3.51441	3.83795	3.70257	7.46356	4.67357	2.0628
STARD9	8.25754	7.14875	10.7173	7.78915	8.8552	12.464	8.15751	11.7715	8.86625	13.022	13.6015	23.7142	9.70411	15.2107
MTND6P2	0.0	0.0	0.0	0.0	0.0	0.0	0.0	0.0	0.0	0.0	0.0	0.0	0.0	0.562652
RP11-467J12.4	9.59201	11.8053	7.57834	4.66931	7.51621	4.61224	3.34159	6.40066	1.05275	7.60288	2.09221	3.20366	5.19043	1.70684
RMND5B	13.4257	12.575	10.8708	15.4301	11.61	11.0954	12.5862	9.63616	11.8146	9.52472	9.95481	9.32012	11.4347	10.5893
CTC-806A22.1	0.0	0.0	0.0	0.267792	0.0	0.0	0.0	0.0	0.0	0.0	0.0	0.613866	0.0	0.173774
ALOX12-AS1	5.63732	4.52484	7.25889	4.43103	5.48946	5.54691	5.96782	7.56007	6.23049	9.6019	5.10799	10.7122	5.95309	8.89263
RALGAPA2	21.4057	24.3142	20.9611	22.133	22.7579	22.753	22.4311	29.8739	21.5553	27.7402	27.7101	23.7194	31.4709	33.7475
UBE2Q2P10	0.0	0.0	0.0	0.0	0.0	0.0	0.0	0.0	0.0	0.0	0.0	0.0	0.0	0.192706
AC015969.3	0.0	0.0	0.0	0.0	0.0	0.0	0.0	0.0	0.0	0.0	0.0	0.0	0.0	0.0
HSD11B1	0.0	0.0	0.0	0.0	0.204226	0.0	0.0	0.227158	0.0	0.0	0.0742826	0.429103	0.170016	0.31505
CTD-2373N4.3	7.47143	5.86468	6.38123	7.53004	10.3599	10.5564	6.243	8.31683	6.18406	8.12849	9.38204	8.89463	8.09059	12.8346
MAVS	13.5351	12.2255	12.8613	14.4879	15.0464	15.3877	16.2048	12.5416	15.352	13.9984	12.078	13.454	13.329	14.9649
OIP5	5.08348	2.45936	1.27347	4.29875	3.56772	3.81916	2.01359	1.04224	3.42244	2.47229	1.71679	1.29409	1.63804	0.0
ALLC	0.0	0.119852	0.0	0.0	0.0	0.0	0.0	0.0	0.0	0.0	0.0	0.0	0.0445888	0.0
CCDC185	0.0	0.0	0.0	0.0	0.0	0.0323381	0.0	0.0	0.0	0.0	0.0	0.0	0.0	0.0
MT-RNR1	0.0650504	0.360135	0.119735	0.0	0.633503	0.0	0.0	0.392291	0.0	0.127234	0.144033	0.340529	0.129856	0.0
INTS7	11.4636	9.8111	8.94289	12.9404	10.0224	11.569	11.9957	9.47339	8.97602	9.50702	8.26171	8.54256	11.5809	6.93808
AC005336.5	0.0	0.0	0.0	0.0	0.0	0.0	0.0	0.0	0.0	0.0	0.0	0.0	0.0	0.0
TDRD6	0.206913	0.277275	0.530389	0.310265	0.478121	0.826351	0.496123	0.239041	0.430339	0.84097	0.341652	0.896523	0.513426	1.71158
RP11-152H18.3	1.01414	0.0	0.44943	0.522029	0.473417	0.344862	0.238976	0.0	0.0	0.0	0.342501	0.0	0.314475	0.542607
RP11-1094M14.12	0.0	0.0	0.0	0.0	0.0	0.0	0.0	0.0	0.0	0.0	0.0	0.0	0.0	0.0
RP11-91A18.4	0.0	0.0	0.0	0.0	0.0	0.0	0.0	0.0	0.134102	0.0	0.0	0.0	0.0	0.0
AC114730.8	0.0	0.0	0.113042	0.0	0.0	0.219604	0.0	0.223014	0.0	0.0	0.0	0.3518	0.0	0.0
SEZ6L	0.107725	0.0	0.0866198	0.0977684	0.355225	0.524072	0.0555703	0.0435364	0.0171496	0.106913	0.145149	0.0872976	0.0593839	0.0708088
BAD	13.9429	14.7094	11.7234	12.7408	13.9981	13.0182	13.4869	10.3395	8.02926	14.0747	13.6213	7.12993	10.0683	12.0321
CRNN	0.0	0.0	0.0	0.0	0.0	0.0	0.0	0.0	0.0	0.0	0.0	0.0	0.0	0.022336
RP1-130H16.18	1.31246	0.66064	0.786667	1.05582	0.606695	0.288916	2.50944	0.134895	1.26128	1.3922	0.602297	0.194527	0.34989	0.817077
CTD-2033A16.2	0.197578	0.0480095	0.0406396	0.21603	0.0506922	0.150913	0.0	0.0541163	0.0493099	0.0465187	0.0	0.0	0.144499	0.0
RN7SL571P	0.0	0.0	0.0	0.0	0.0	0.0	0.0	0.0	0.0	0.0	0.0	0.0	0.0	0.0
TM4SF4	0.0	0.0	0.0	0.0	0.0	0.0	0.0	0.165959	0.0	2.79089	0.0	0.0	0.0	0.0500716
RP5-966M1.4	0.0	0.0	0.0	0.0	0.0	0.0	0.0	0.0	0.0	0.0	0.0	0.0	0.0	0.0
ZBTB16	0.634865	0.491875	2.93642	0.720574	0.365029	2.67985	1.24949	1.06236	1.99068	7.27284	3.67459	2.64902	0.249666	23.0396
IL18BP	4.8391	5.21392	5.38896	5.16191	4.56988	5.70579	4.45161	6.67133	5.29633	5.07046	6.84546	7.89571	8.72365	5.32025
TMEM249	0.179513	0.0	0.38824	0.578187	0.0470863	0.380675	0.776211	0.0	0.0219959	0.0385999	0.686512	0.308579	0.184381	0.239778
SMAD9	34.5133	38.1261	22.9767	41.1964	18.1369	30.9179	28.9897	33.4914	41.8715	22.6616	26.3553	10.8004	26.9375	19.992
C9orf3	73.0183	76.9666	83.647	80.7063	93.0816	109.409	103.12	74.4189	93.7418	79.0974	100.196	128.559	79.6585	121.261
RN7SKP184	0.0	0.0	0.486853	0.538096	0.325594	0.312732	0.301081	0.391072	0.0	0.0	0.0	0.0	0.558067	1.45396
RP11-358B23.7	1.60671	3.43585	5.62997	3.06958	2.9185	3.51941	2.2876	4.07119	3.17084	2.12544	2.05719	3.1529	3.07817	5.89732
FGFBP1	0.130184	0.0885197	0.0	0.0796867	0.260546	0.0	0.0896689	0.0	0.0469189	0.0833749	0.130812	0.0	0.174062	0.0
CTB-50L17.16	0.0	0.0	0.0	0.322865	0.0	0.0	0.340664	0.0	0.0	0.0	0.0	0.0	0.0	0.0
XPNPEP1	22.4516	25.0341	32.3095	29.3149	25.2067	22.8932	27.406	24.3484	26.5883	26.7799	25.1174	18.3893	23.27	21.6449
KRT72	0.0	0.0	0.0	0.0360448	0.0422582	0.0	0.0	0.0	0.0	0.0	0.0	0.0	0.0	0.0
SLC36A1	8.55384	5.05694	4.21847	4.60814	5.44704	5.34878	5.99594	6.73062	6.10447	9.94678	6.98089	6.36637	6.18932	3.82289
CH17-262H11.1	0.0	0.0	0.0	0.0	0.0	0.0	0.0	0.0	0.0	0.0	0.221981	0.0	0.0	0.0
CACNA1S	0.0	0.0	0.0	0.0	0.0	0.0117114	0.0	0.0	0.0112894	0.0	0.0512396	0.0	0.0	0.0
RP11-301G7.1	0.0	0.0	0.0	0.0	0.0	0.0	0.0	0.0	0.0	0.0	0.230275	0.0	0.0	0.0
DNAJC18	2.82881	2.54648	3.41278	2.21753	2.14685	3.94912	2.67287	2.9536	2.78733	2.94834	2.96202	4.31767	2.90785	3.66173
RP11-29B2.6	0.0	0.0	0.0	0.0	0.0	0.0	0.163684	0.0	0.182473	0.0	0.0	0.0	0.0	0.184229
RP11-290D2.5	0.871227	0.0	4.35496	0.0	0.857737	0.0	0.825418	2.21247	0.0	0.0	0.0	0.0	0.0	0.0
TFAP2A	0.0	0.110779	0.231038	0.0455613	0.324038	0.210753	0.0240464	0.55668	0.0	0.0410527	0.358545	1.39717	0.991748	0.0
RP11-1252I4.2	0.0	0.0	0.0	0.0	0.317183	0.0	0.0	0.0	0.0	0.0	0.0	0.0	0.0	0.0
FOXC2	0.258243	0.0	0.104979	0.0397099	0.0418626	0.0	0.0	0.0973816	0.0623151	0.161474	0.262958	0.293814	0.595809	0.0
ABHD17B	8.20514	7.12023	6.0426	9.05367	7.68568	10.4502	7.16071	5.99587	5.57927	7.99905	5.48496	7.93191	7.94938	6.27762
TFAP2B	0.0	0.0	0.0	0.0	0.0	0.0	0.0	0.0	0.0	0.0	0.0892207	0.0	0.0	0.0
RP11-360K13.1	0.0	0.0	0.0	0.0602712	0.0	0.0	0.0	0.0	0.0	0.0	0.0	0.0	0.0	0.0
RN7SL487P	0.0	0.0	0.0	0.0	0.0	0.0	0.0	0.0	0.546008	0.0	0.0	0.0	0.0	0.0
STX17	15.1768	16.7869	17.9475	17.9925	17.3037	18.6814	17.6788	20.5827	19.5956	18.3776	21.8361	19.1131	21.1203	21.2597
GPR12	0.0	0.0	0.0	0.0	0.0	0.0	0.0	0.0	0.0	0.0474528	0.0534164	0.0	0.0	0.0
ATP5A1P8	0.0	0.0	0.0	0.0	0.0779621	0.0	0.0	0.0	0.0	0.0	0.0	0.0	0.0	0.0
DNM1P50	0.0	0.0	0.170069	0.0	0.0	0.0	0.0	0.0	0.0	0.0369795	0.0	0.0	0.0	0.0
RP11-403B2.3	0.0	0.0	0.0	0.0	0.0	0.0	0.0	0.0	0.0	0.0	0.0	0.161489	0.0	0.0
AC104076.3	0.0	0.0	0.0	0.0	0.0	0.0	0.0	0.0	0.0	0.600604	0.0	0.0	0.0	0.0
MTCO3P20	0.0	0.0	0.0	0.0	0.0	0.0	0.0	0.0	0.466005	0.136456	0.142044	0.0	0.0	0.0
PLD5	0.0	0.34856	0.0617612	0.217536	0.31652	0.0202574	0.619056	0.711335	0.0600814	0.39341	0.518557	0.184018	0.0	0.588699
EGFR	39.6107	32.8878	31.0225	43.2723	33.8127	43.0609	44.6224	31.3931	43.5349	39.0158	39.0131	46.6393	30.9342	27.3957
DUSP11	14.5401	12.4674	15.5999	13.9967	15.4894	17.0468	14.531	18.8973	18.4017	13.743	12.6273	19.8498	17.3637	16.4177
OR9Q1	0.0	0.0	0.0	0.0	0.0	0.0	0.0	0.0	0.0	0.0	0.0	0.0	0.0	0.0
LDHD	1.2194	1.98535	1.63872	1.35666	1.47007	2.41174	1.5962	2.6446	2.84899	2.00037	1.33843	3.18254	2.47847	2.53545
SNRPCP6	0.0	0.0	1.54365	0.0	0.0	0.0	0.0	0.0	0.0	0.0	0.0	0.0	0.0	0.0
RP11-576E20.1	0.0455884	0.0	0.0	0.0	0.053877	0.0	0.0	0.0	0.0	0.0	0.0	0.0	0.0	0.0
RP3-393E18.2	0.149738	0.118908	0.0	0.28091	0.160327	0.0837163	0.0803979	0.382973	0.171311	0.260203	0.402289	0.0	0.537292	1.25003
LRRC70	2.28428	4.01652	2.71723	3.06198	3.18239	3.55633	2.46736	3.01207	3.11252	2.20587	2.51996	3.90386	6.30767	3.77323
LLNLR-271C9.1	0.0590138	0.201828	0.0	0.113681	0.123384	0.174992	0.0	0.0	0.0	0.256919	0.460667	0.0958269	0.0	0.0
RP1-12G14.7	0.0	0.0	0.0	0.0	0.0	0.0	0.0	0.0	0.0	0.0	0.0	0.0	0.0	0.0
CTD-3010D24.3	0.0	0.0	0.0	0.0	0.0	0.0	0.0	0.0	0.0	0.0	0.0	0.0	0.0	0.328359
RP11-95O2.5	0.51592	0.0	0.396329	0.0	0.648055	0.222464	0.441991	0.261034	0.356424	0.8256	0.216059	0.612748	0.520849	0.249632
RP11-286E11.1	0.0	0.0	0.148358	0.0	0.0	0.0	0.0	0.0301147	0.0	0.0	0.0	0.198642	0.0509033	0.0
CLPSL2	0.207889	0.0	0.0	0.0	0.0	0.0	0.0	0.0	0.0	0.0	0.0	0.0	0.0	0.0
KIAA1522	8.71815	10.2373	4.38591	10.0342	9.38091	10.8771	9.46685	10.5136	7.28846	7.36249	7.44347	5.73508	8.16074	8.59389
FUNDC1	4.7313	6.03422	5.50043	5.29173	5.73128	4.20991	5.79304	5.18782	6.18587	4.0634	4.43466	5.40613	4.4936	3.46533
TMEM130	0.439042	0.306644	0.616635	0.842341	1.29634	0.436019	0.277091	0.486381	0.738518	1.76135	0.785278	1.14874	0.167975	0.716873
B3GALT6	16.9032	16.9584	11.682	18.5938	14.3166	12.7334	17.1726	12.8203	15.8034	11.7314	9.57294	8.79229	12.5911	7.88987
RP11-208C17.4	0.0	0.0	0.0	0.0	0.0	0.0	0.0	0.0	0.0	0.0	0.0	0.0	0.0	0.0
RP11-795H16.2	0.0	0.0	0.0520152	0.199705	0.234991	0.143053	0.180959	0.832366	0.0	0.228768	0.282568	1.01507	0.540363	0.0
RCAN1	8.54305	6.09005	7.06747	7.11835	20.6719	6.28764	8.89139	5.14424	5.07129	8.28279	5.64293	4.2574	9.89207	2.96332
ZNF467	5.74432	4.82386	5.40555	5.77575	8.02921	5.55416	5.6286	7.56323	5.96506	8.56524	8.16677	6.44158	10.1269	4.1408
FBXO42	19.3558	18.0916	15.7481	21.9083	15.7087	19.5944	19.6565	19.9259	17.7714	20.7952	16.5297	12.1961	19.7565	16.9045
RPS4XP2	0.0	0.0	0.0	0.0	0.0	0.0	0.0	0.0	0.0	0.0	0.0	0.0	0.0	0.0
CTD-2647E9.1	0.0	0.0	0.0	0.0318784	0.0	0.0749146	0.0	0.0	0.0	0.0	0.0	0.0	0.0373588	0.0
RP11-457M11.6	0.0	0.0	0.0	0.0	0.0	0.0	0.0	0.0	0.0	0.0	0.0	0.0	0.0	0.0
RP11-887P2.3	2.39542	2.76922	1.82778	4.04961	3.67943	1.75836	2.01226	1.37461	1.91206	0.988429	2.64158	1.2131	2.25475	1.97166
CNTRL	9.67346	11.145	10.5388	10.1578	9.95365	11.6046	9.35643	12.4789	8.19869	11.5101	7.25943	14.2558	11.0273	9.67776
SPCS2P1	0.0	0.0	0.0	0.0	0.0	0.0	0.0	0.0	0.0	0.0	0.0	0.0	0.0	0.0
NANOS2	0.0	0.0	0.0	0.0	0.054917	0.0	0.0	0.0	0.0	0.0	0.0	0.0	0.0	0.0
CYB5R1	11.0516	11.3281	12.1221	10.7695	12.4122	11.1803	11.2678	12.3138	9.73013	18.368	10.8155	14.6895	10.3241	16.6379
GALNT1	33.1644	29.8566	29.9953	28.8373	33.1382	31.1273	31.3821	27.2082	34.8149	22.6718	24.7206	22.5579	26.6067	23.6328
PICALM	70.1883	73.1186	84.9802	74.7945	77.9556	82.4841	74.4019	66.0944	87.1202	71.6325	78.0774	72.4942	69.2263	80.1799
RP11-335G20.7	0.0552833	0.20349	0.633729	0.0	0.286029	0.0	0.0	0.0	0.0	0.0	0.0	0.729962	2.04158	2.30842
ZMIZ1	38.6993	36.9741	33.8721	41.0617	36.9394	40.1623	44.515	32.1116	32.4147	37.2666	40.1192	30.5246	36.3605	39.0006
GUSB	51.2159	73.3603	46.5133	53.0213	40.2878	32.6968	37.8818	63.4916	52.04	85.3152	65.1821	30.2617	63.894	14.9404
AC010091.1	0.0193769	0.0334187	0.0	0.0	0.0200689	0.0850234	0.0851237	0.0	0.0	0.193457	0.0573868	0.0	0.0	0.0
CTB-63M22.1	0.0	0.0	0.369982	0.785056	2.53489	0.877953	1.70083	0.0	0.446746	0.816039	0.430146	0.0	0.423933	0.513758
ETS1	22.8822	21.4053	20.9033	24.9572	27.7394	24.4323	25.6132	22.7902	21.11	23.1184	22.2982	18.8954	24.0825	26.6581
PSMB8	25.1454	18.8099	13.9128	21.9662	18.4953	19.6258	23.4399	18.1837	13.154	21.1173	16.6599	13.8218	24.8764	22.6311
NAGS	0.389556	0.222257	0.25378	0.54021	0.11543	0.711201	0.6491	0.264384	0.206356	0.462668	0.392133	0.420004	0.236463	0.369868
MGLL	32.1787	46.0044	33.3824	38.1952	34.2263	32.7267	34.5733	52.8536	42.6561	45.4643	36.3678	24.8045	40.6292	26.2985
BTG4	0.0	0.328582	0.0	0.365906	0.0	0.0828405	0.247269	0.533955	0.0	0.627048	0.0	0.40918	0.1281	0.0
RP11-310H4.1	0.0	0.261731	0.0	0.0	0.0	0.371763	0.0	0.0	0.0	0.0	0.0	0.0	0.116828	0.0
PROCA1	1.27599	0.618062	1.45057	1.63977	1.35513	1.11558	0.927426	1.50715	1.16597	1.45174	1.0218	1.65599	1.60244	2.56008
CYTOR	12.6531	10.905	7.18585	11.4893	11.7458	9.60954	7.21837	4.88136	7.2939	8.87629	10.4714	3.55194	9.94859	5.91812
CTD-2050B12.1	0.206877	0.297103	0.655145	0.0	0.115206	0.21774	0.0	1.5622	0.248909	0.316789	0.561723	0.234835	0.347266	0.120341
TMTC1	11.987	11.4716	8.27043	10.7607	11.3002	7.43665	11.1478	16.6871	10.2997	17.4748	11.2907	17.6205	14.5253	8.06851
AC092071.1	0.0	0.0	0.0	0.0	0.0	0.0	0.0	0.0	0.0	0.0	0.0	0.0	0.0	0.0
AP000438.2	0.0	0.0	0.087325	0.0	0.0	0.0	0.0	0.0	0.0	0.0	0.0	0.0	0.0	0.0
RFPL4A	0.0	0.0	0.0274762	0.0	0.0	0.0	0.0	0.0	0.0	0.0591684	0.0	0.0	0.0	0.0
MYO1D	8.21655	9.93133	7.08741	9.48443	10.2538	16.5453	10.104	11.0135	10.1404	13.8894	10.0474	12.2602	10.5026	10.8864
RP11-469H8.8	0.0	0.0	0.0	0.0	0.0	0.0	0.322523	0.342398	0.486783	0.0	0.0	0.0	0.290524	0.0
GRB10	8.46686	7.69715	8.87286	9.89326	10.2678	9.71097	7.10908	12.0123	6.98983	12.8508	10.563	11.296	9.80602	13.6829
GRAMD4P8	0.0	0.0	0.0	0.0	0.0	0.0	0.0	0.0	0.0	0.0	0.0	0.0	0.0	0.108713
COL27A1	61.8002	61.0197	84.2828	39.1099	94.5681	42.2708	46.2475	45.6406	53.5875	24.3161	61.807	69.0136	62.162	19.2957
RP11-396N11.1	0.0	0.0	0.0	0.0	0.0	0.0	0.0	0.0	0.42518	0.0	0.0	0.0	0.0	0.0
PTAFR	1.63849	2.20339	0.807438	0.723932	1.4215	1.06701	1.23117	0.754211	0.558291	0.752059	1.49724	0.921505	1.51074	1.40477
SMG1P6	6.8881	6.61508	6.74757	7.30998	7.2891	6.47469	7.42821	8.23995	7.24048	4.86902	6.4277	9.05886	9.82419	9.1488
RP11-89C3.3	0.0	0.29759	0.573427	0.524662	0.0	2.39482	1.5815	0.330272	0.149616	0.938862	0.838841	0.0	1.64999	0.328901
DDR2	45.5686	43.2227	55.4451	51.6077	50.8434	38.1893	41.866	45.0899	52.8966	52.8336	57.9111	48.8122	48.508	41.9299
TFDP3	0.0	0.0	0.03314	0.0	0.0	0.0	0.0	0.0	0.0	0.0	0.0	0.0	0.0378939	0.0
SEL1L3	18.4405	20.4661	13.1013	22.0187	17.2083	23.0309	17.7605	21.6184	18.6217	21.7663	13.3825	11.0503	18.6312	14.8535
RP11-629B11.5	0.19277	0.122173	0.0	0.0358592	0.0	0.0430763	0.0851312	0.144259	0.0	0.154439	0.0823782	0.117319	0.0838847	0.0
RPLP0	666.258	749.642	533.385	765.546	602.49	723.446	755.907	547.082	713.267	576.517	576.088	382.745	618.572	472.65
INPP5E	7.43378	8.29607	5.14608	7.87736	6.99219	9.03382	7.30897	6.94449	5.30473	6.47221	6.68554	6.62872	7.07571	8.47777
RP11-110I1.12	2.01016	1.38984	2.47697	2.05201	1.94558	1.82395	2.29469	1.43208	2.55851	4.74698	1.11591	1.90311	3.21371	2.37598
GRAP	5.11226	5.45284	4.75823	3.62446	4.58731	5.22592	4.7453	4.11314	3.86671	4.44936	4.81801	3.29057	5.25954	4.41781
IGBP1P3	0.0	0.0	0.0	0.0693798	0.0	0.0	0.57286	0.0	0.0	0.0	0.0	0.0	0.0	0.0
RP11-26L20.4	0.0	0.0	0.0	0.0	0.0	0.0	0.0	0.0	0.0	0.0	0.0	0.0	0.0	0.0
MCUR1	8.07011	5.78224	5.87947	6.77059	7.23018	6.71554	6.94861	6.67827	6.99864	7.83658	5.21861	4.00534	6.86814	8.39267
GPR20	0.199382	0.109733	1.33625	0.723228	1.32224	0.0	0.095846	0.0	0.0886397	0.4992	1.22895	0.280023	0.456136	1.07489
DPPA2P3	0.0	0.0	0.0	0.0	0.0	0.0	0.124273	0.0	0.0	0.113826	0.0	0.0	0.122217	0.0
C3orf14	3.63484	3.85404	1.90836	6.90981	4.32908	6.49079	5.66068	3.1271	2.40187	6.06182	2.20647	3.62393	4.32416	2.3806
RP11-1149O23.3	0.93545	1.18584	0.85168	0.645411	0.371211	1.16017	1.02119	0.850287	0.331435	0.304553	0.771147	0.926134	0.846336	0.631136
RP11-430B1.1	0.0	0.323278	0.0	0.0	1.30084	0.0	1.38881	0.0	0.0	0.706951	0.0	0.0	0.0	0.796985
ARFRP1	11.6538	15.852	12.9053	12.271	12.9368	15.3186	14.7238	14.202	13.3591	12.23	13.4888	12.12	11.748	15.5254
XG	0.13593	0.285166	0.417521	0.280182	0.420366	1.07958	0.665747	0.288651	0.0773858	0.175006	0.469856	0.267603	0.365354	0.222178
RP11-157D18.2	0.0	0.0	0.0	0.0	0.0	0.0	0.0	0.0	0.0	0.0	0.0	0.0	0.471126	0.0
PTPRQ	0.0	0.0829017	0.0	0.0302464	0.198944	0.0	0.0	0.0	0.907191	0.0	0.0994946	0.0	0.391752	0.0
NFE2L3	1.85801	1.58961	0.69131	1.35081	1.2683	2.07576	1.64209	1.83044	0.687404	1.27811	1.37613	0.439954	1.64765	0.823987
RP11-500B12.1	0.10398	0.108004	0.0	0.0	0.0	0.169049	0.0557223	0.0	0.0	0.0536462	0.0	0.344058	0.34951	0.0619201
SLC1A6	0.049133	0.316311	0.0666629	0.0484417	0.0541922	0.0	0.20358	0.174887	0.0	0.0	0.127343	0.0	0.191797	0.0768805
OVOL1	0.268185	2.02173	0.162512	0.414791	0.17004	0.57267	0.208382	0.0489525	0.160025	0.29116	0.100264	0.120202	0.172788	0.0290011
RP11-385D13.1	0.0401748	0.0	0.103544	0.0	0.0	0.0416895	0.0	0.12678	0.0	0.0	0.14897	0.0383608	0.0168808	0.0469861
MFSD11	12.3995	14.4612	16.8308	19.5753	16.5996	18.1828	17.295	19.4089	15.7196	18.938	16.7458	16.3501	20.5971	14.4678
UTP23	7.05575	5.60447	7.75657	10.1419	6.77177	10.2164	8.85322	8.73327	7.44781	9.11355	7.76037	8.21568	6.96989	7.64056
RP11-275E15.2	0.0	0.0	0.0	0.0	0.0	0.0	0.0	0.0	0.0	0.0	0.0	0.0	0.284916	0.0
SLC9A2	0.577401	0.59119	0.379789	0.838369	0.377986	0.709711	1.24853	0.364317	1.29981	2.01652	0.484452	0.0412073	0.315474	0.275055
LINC00630	5.8752	7.01078	5.77134	7.36994	5.3229	7.89087	7.39649	7.1369	5.78318	6.70816	8.97665	7.58538	7.33206	7.6713
CASR	0.0	0.0	0.0	0.01305235	0.0	0.0	0.0	0.0	0.0	0.0	0.0	0.0	0.0	0.0
EPS15L1	16.5818	16.833	13.8436	17.4553	17.8363	16.4592	19.8935	17.4504	18.5477	15.6803	12.3222	17.22	17.6454	19.6243
TBC1D26	0.0558645	0.1364074	0.1934305	0.110119	0.16562	0.00920645	0.037333225	0.338122	0.272418	0.23500095	0.25018625	0.8371215	0.316832	0.3620993
RP11-887P2.5	0.0	0.342905	1.19391	0.131561	0.0991426	0.252099	0.151354	1.22404	0.171823	0.664664	1.66205	3.63269	0.291893	3.61656
TAF6L	6.44381	8.07156	7.46209	6.88744	6.25929	10.0511	10.3469	8.65391	8.73629	8.7239	7.24605	7.43069	9.53018	8.76758
AC016768.1	0.0	0.0	0.0	0.0	0.0	0.0	0.0	0.0	0.0	0.0	0.0	0.0	0.0	0.0
UBD	0.498434	0.728774	0.300953	0.288751	0.0635927	0.340818	0.263902	0.0770648	0.286422	0.499064	0.209154	0.671738	8.76328	0.992057
RPS20P22	3.11855	2.79469	5.50747	3.45323	3.75495	6.12126	2.51391	7.36241	0.887964	2.51777	2.91817	2.99473	6.43451	3.33894
RP11-108M9.1	0.0	0.0	0.0	0.0	0.0	0.0	0.0	0.0	0.0	0.0	0.0	0.0	0.0	0.0
OBSCN	12.6264	18.3302	12.5241	16.2169	20.4021	23.214	17.8553	26.848	18.3439	20.3054	17.8272	43.4575	21.3024	18.4674
RPL12P30	0.0	0.0	0.0	0.0	0.0	0.0	0.0	0.0	0.0	0.0	0.0	0.0	0.0	0.0
FAM53B-AS1	0.0	0.0	0.0	0.0	0.0	0.0	0.0	0.0	0.345195	0.0	0.0	0.0426405	0.0	0.109632
UNC5D	0.0779925	0.0324155	1.10964	0.0276624	0.353374	0.0542961	0.0181095	0.177016	0.158024	0.177059	3.98292	2.7592	0.0174386	0.406343
AHSG	0.0	0.0	0.0	0.0	0.0	0.0	0.0	0.0	0.0	0.0	0.0	0.0395384	0.119869	0.0
TMEM92-AS1	0.0	0.0	0.0	0.0	0.0	0.0	0.0	0.0	0.0	0.0	0.236388	0.0	0.0	0.0906268
ARMC4P1	0.0	0.0	0.0	0.12437	0.0	0.0	0.0	0.139912	0.0	0.0	0.116508	0.0	0.0	0.0
LRP12	14.759	13.5747	12.6107	12.3199	16.0783	11.4969	13.8525	10.7405	11.6676	11.8383	11.0353	10.6278	14.3251	11.1656
RP5-1142A6.2	0.410146	0.345129	0.285723	0.427165	0.247391	0.360299	0.393527	0.124388	0.434879	0.324611	0.298403	0.543934	0.297328	0.204774
ESF1	2.75094	3.15543	4.92315	3.31161	3.34676	4.42137	4.28824	4.4644	4.02038	3.40156	4.51985	4.19559	5.01189	3.14696
C5orf52	0.0	0.0	0.0906469	0.0	0.0	0.0	0.0	0.0	0.0	0.0	0.0	0.0	0.0	0.0
IRAK1BP1	5.01173	5.21695	7.26698	6.41153	5.35771	6.20944	6.45828	8.05802	7.05634	6.09708	7.43774	6.94958	5.58782	6.60227
SLC22A1	0.384523	0.37422	0.0397678	0.848532	0.429226	0.175525	0.305986	0.51417	0.173907	0.937669	0.421451	0.859331	0.317287	0.394858
MIR205HG	0.848947	0.169492	0.0996679	0.743261	0.772069	0.7525	0.683558	0.62426	0.509944	0.211866	0.460908	0.215172	0.503761	0.0
CLGN	0.649324	1.18087	0.956241	0.248346	0.627909	0.353975	0.230951	0.890294	0.404596	1.29169	0.805555	1.15208	1.1195	0.292405
KIAA0319L	20.0582	18.199	25.1038	21.8535	20.5035	26.2094	17.8696	29.0285	33.4297	26.6754	25.3032	35.3086	25.5015	21.8982
TMEM86A	1.50747	1.74457	2.2066	1.8852	1.78183	3.51337	1.66215	2.64578	1.79951	3.26948	2.37686	3.01599	2.19085	5.84909
RP11-495K9.3	0.241678	0.0	0.0850169	0.171503	0.123957	0.0	0.119026	0.108835	0.0	0.0991206	0.0	0.0	0.0	0.0
HLA-A	120.127	59.6398	57.5794	95.0411	71.267	82.7534	84.0074	58.3398	34.2315	126.005	131.761	123.356	126.772	125.561
BMP2K	15.447	15.1105	14.2089	18.2909	16.257	16.4359	20.3192	24.2418	17.4657	22.288	15.4239	20.0591	19.4936	19.4846
PCBP4	24.2312	21.9516	14.9239	21.1276	22.5322	20.28	23.5065	21.7041	17.5824	23.4078	14.3991	15.7805	18.9668	9.20142
LAP3	21.6448	22.298	19.7454	17.8581	19.776	18.6582	23.4508	21.0334	17.9363	18.7821	28.5051	17.3625	27.2516	12.127
SGK223	2.37904	1.92973	1.95297	1.353	4.9703	1.33455	1.29485	1.55955	1.40618	1.75224	1.91973	1.6237	2.03522	1.55634
RP11-182L21.5	1.38618	1.06029	0.678249	0.931866	1.04746	0.681614	1.25786	1.39508	1.27817	1.54726	0.840816	0.778716	0.610115	1.00271
ZNF883	1.86971	2.55832	2.10945	2.06923	3.01871	1.7132	1.46447	1.79393	2.48767	1.2173	2.27653	2.10327	3.48595	0.60347
ZNF829	2.08247	1.9851	1.89581	2.54743	2.30949	2.42538	2.54068	2.5018	2.34256	2.41428	1.97001	2.10401	1.91785	1.89413
AC128709.2	0.0	0.0	0.0	0.0	0.0	0.0	0.0	0.0	0.0	0.0	0.0	0.0	0.0	0.0
RP11-93B14.10	0.108019	0.0	0.0	0.110034	0.382197	0.113878	0.48264	0.350324	0.467085	0.426065	0.0	0.0	0.505306	0.135783
USP19	17.1291	14.5918	17.3545	17.883	17.4319	19.7276	18.4673	21.547	15.4715	16.8284	15.6898	21.6165	17.2695	22.8057
RP11-359H3.4	0.0	0.0	0.0	0.0	0.0	0.0	0.0	0.0	0.0	0.0	0.0	0.0	0.0	0.0
IL1RL1	0.934463	0.321294	0.425464	0.651372	0.605213	0.4644	0.348766	0.990697	0.768756	1.6579	1.07625	1.80066	0.814237	1.57961
IL17RD	14.5363	6.86757	10.2895	10.8085	8.78519	9.52074	10.0021	11.0766	13.0668	14.3565	15.5933	12.5569	8.467	12.014
RP11-262A16.1	7.21871	4.5567	6.90992	4.99103	5.03006	4.28348	5.58204	4.57603	6.54107	5.77326	3.97019	5.57194	4.44689	4.40424
OR2T2	0.0	0.0	0.0	0.403531	0.0	0.0	0.0	0.0	0.0	0.101049	0.0	0.0975302	0.0	0.0
GLB1L3	0.0	0.0	0.116976	0.0213942	0.0	0.0	0.0	0.112737	0.0	0.0	0.390881	0.4877	0.0	0.544869
MBNL1	65.3971	68.0515	94.3411	66.3561	63.1849	77.8984	72.9614	82.3859	74.0792	87.0748	90.3287	94.7502	76.8192	99.5308
CNOT8	31.5757	27.1339	21.149	34.7112	30.1487	33.2823	29.3805	26.8524	25.196	33.8105	21.2484	22.9914	30.1848	24.0177
LRFN2	0.0	0.0	0.0	0.0244758	0.0	0.0	0.0497036	0.0	0.0	0.0	0.0	0.0	0.0	0.0560485
RP5-896L10.1	0.0	0.0	0.0	0.0627033	0.0	0.0	0.0	0.144431	0.0344572	0.0	0.0	0.0	0.0	0.0
CTD-2651B20.4	0.0	0.0	0.0	0.0	0.0	0.0	0.0	0.0	0.0	0.0	0.0	0.0	0.0	0.0
TEX36	0.0	0.0	0.0	0.0	0.0	0.0	0.0	0.0	0.0	0.0828184	0.0	0.0	0.0	0.0
RP11-355F16.1	0.389209	0.742354	0.78426	0.445235	0.873882	0.802144	0.772662	0.661467	1.07406	0.705985	1.39975	1.04	1.89782	0.721296
NDOR1	4.85627	4.026588	2.4615775	3.2795455	2.9631345	3.4336375	3.208775	3.356341	3.52067	2.60144	2.9391625	2.9944445	3.587685	2.919235
FREM2	7.53565	12.0975	6.38523	11.1151	6.00343	10.0158	11.147	22.0378	13.2036	10.1404	10.6661	4.0048	8.4961	6.02828
RP11-497H17.1	4.57129	1.91202	3.56425	2.7799	3.0942	3.77074	3.55784	2.22687	2.77172	4.45344	3.50466	2.02611	3.85412	1.97949
ATE1	10.7445	10.5826	9.88992	10.9554	10.1892	12.8043	12.0237	11.0222	11.3566	10.9615	10.2433	10.0151	11.3442	12.0686
CTC-203F4.2	0.337113	0.291886	0.538574	0.620595	0.245359	0.564087	0.414328	0.751271	0.309899	0.658496	0.329033	0.540124	0.468034	0.583663
TRIM51EP	0.0	0.0	0.0	0.0	0.0	0.0	0.0	0.0	0.0	0.0	0.0	0.0	0.0	0.0
RP11-832A4.7	0.19545	0.112762	0.0294937	0.226314	0.0871686	0.0304729	0.0286735	0.0	0.0329923	0.467255	0.0299111	0.284599	0.0298622	0.268572
TPD52	14.7859	11.6505	9.04484	18.2934	9.61512	21.2521	16.4858	9.53607	11.9145	14.8748	6.43227	8.31635	12.0427	9.49657
ZIC4	0.0	0.0	0.0	0.0	0.0	0.0	0.0	0.0	0.0	0.0	0.0	0.0	0.0	0.0
BTBD18	0.0	0.0	0.0	0.0	0.0	0.0	0.0	0.0	0.0	0.0	0.0	0.0165119	0.0	0.0
RHPN1-AS1	0.459325	0.156516	0.100081	0.402348	0.779563	0.184502	0.18393	0.129912	0.127425	0.432699	0.180718	0.0	0.191249	0.101942
SCGB2A2	0.353016	0.0	0.163885	0.0	0.0	0.0	0.0	0.0	0.0	0.535032	0.0	0.0	0.189915	18.1427
POLA2	9.07352	8.1618	4.76867	10.6239	6.87834	9.71432	10.699	7.8702	5.2689	5.57834	4.09581	6.4286	8.48981	3.02965
PFN2	31.2486	31.7507	29.827	31.0004	36.8959	29.0051	34.071	26.2437	21.6266	22.6732	28.5747	25.5363	21.4507	19.8753
RND2	0.652126	0.654902	0.632883	0.865002	1.33292	0.596024	0.655931	0.353628	0.236852	0.669457	0.455081	0.406684	0.463616	0.23217
TSPY26P	5.06436	5.08197	3.16253	6.01421	5.85825	5.37262	5.24047	5.12243	3.96922	4.15226	3.41903	3.86204	4.42869	4.09449
RP11-712B9.5	0.116424	0.129829	0.0	0.0	0.0	0.261079	0.0	0.0	0.0	0.122658	0.0	0.0	0.0	0.0
RP11-685N10.1	2.62933	3.24695	3.94497	3.85163	2.77384	3.0468	4.15646	7.61107	6.71981	7.98591	5.60676	5.21451	3.97279	5.97865
OGDHL	5.66923	6.99313	4.88026	5.29757	4.01455	4.78443	4.47232	8.88531	6.7793	4.16978	5.98285	10.8265	9.9527	0.650498
RP11-323F24.4	0.0	0.0	0.0	0.281674	0.63781	0.0	0.655697	0.0	0.367395	0.328905	0.0	1.7292	0.344337	0.0
AL135791.1	0.0	0.0	0.0	0.0	0.0	0.0	0.0	0.0	0.0	0.715773	0.274817	0.0	0.0	0.0
HECTD3	13.0705	10.6763	10.0138	9.71637	10.443	10.5073	9.30907	12.3934	11.1379	14.3639	13.5702	14.4457	11.6716	12.5776
ST13P15	0.166518	0.338445	0.662759	0.297013	0.228672	0.118016	0.394412	0.342081	0.629686	0.488796	0.587359	0.354451	0.398746	1.43291
ARRDC4	14.9363	14.1926	21.1579	17.6051	13.4627	19.317	17.4441	16.0304	19.0926	22.7848	19.5108	23.1842	17.7907	30.9056
GALNT3	9.26068	11.1957	11.1086	8.5553	10.8919	10.8584	11.2799	13.0081	12.575	18.2493	8.54999	12.0446	13.0146	10.1799
ZSWIM8-AS1	1.1983	0.466685	0.511633	0.174618	0.530112	0.480574	0.451823	1.58624	0.784546	0.866615	0.818845	1.21909	0.377027	0.338733
RBM43P1	1.07584	1.02226	2.16461	1.00109	2.87549	0.875434	0.71733	2.05239	1.05854	1.66205	1.05335	0.646947	1.07358	0.593647
AC010761.8	0.0	0.096456	0.0	0.0	0.0	0.0	0.097081	0.0	0.0	0.0	0.0	0.0	0.0	0.0
PARVG	3.00795	3.11541	2.13657	3.74018	2.28649	3.81287	4.22558	3.42227	1.71031	2.60616	4.27631	3.45524	3.96262	4.16899
RP11-245P10.4	0.0	0.0	0.0	0.0	0.0	0.486179	0.0	0.0	0.0	0.0	0.0	0.0	0.0	0.0
FRA10AC1	12.476	13.0335	13.9224	14.4981	13.0599	17.0717	13.1657	18.6161	15.2609	14.4967	13.1483	17.5497	14.7153	15.9423
HIST1H2BL	38.6339	44.0286	15.9336	44.5558	37.5317	38.4497	44.987	36.2682	14.5777	18.3329	9.1208	2.70119	29.8095	5.12658
MGC2752	0.0	0.0	0.0	0.0	0.0	0.0	0.205406	0.0	0.0	0.0	0.0	0.0	0.0	0.0754202
SLC31A1P1	0.0	0.0	0.0	0.0	0.0	0.0	0.0	0.0	0.0	0.0	0.0	0.0	0.0	0.0
RP5-981O7.2	2.65033	0.873162	4.35235	2.08337	1.79217	2.45368	2.79415	3.78925	3.93029	1.76017	1.30336	4.62856	4.54056	2.27659
PKI55	6.64037	4.59737	4.90569	6.96588	10.1583	5.07342	6.72081	4.11949	5.1435	4.50395	4.34768	2.04197	6.09177	3.61158
PDK1	4.75477	3.84591	3.9095	4.54766	6.09571	5.54843	4.38608	3.8961	3.57819	3.59849	4.37694	3.00047	3.33526	3.72292
STK36	28.3275	35.4608	35.1222	29.443	39.0919	39.9053	32.0756	43.8387	26.078	43.054	35.1974	57.2608	43.3666	44.262
TRMT10A	2.26951	2.64256	1.48763	3.29889	1.49047	3.23034	2.19002	2.26797	1.88413	3.54281	1.49162	1.48355	2.71907	2.55236
PMF1	42.2728	27.1591	49.0028	41.2259	30.7723	39.2485	32.2884	31.5087	41.9239	37.3732	25.4424	34.4801	36.7854	31.9656
RP11-547D23.1	0.0780421	0.0	0.0	0.217423	0.0824944	0.085257	0.085118	0.0	0.0	0.316557	0.337751	0.225932	0.226834	0.0
RP11-542M13.2	0.0	0.0	0.0	0.0	0.0	0.0	0.0	0.0	0.0	0.0	0.0	0.0	0.0	0.0
ORAI2	20.651	18.5955	7.81113	20.0602	17.915	14.7089	17.711	14.481	14.7609	16.9938	9.96078	5.38863	12.2524	9.80952
ASCC2	13.535	18.4188	18.5298	20.0586	15.6198	18.3526	17.8305	17.9004	20.536	25.3686	17.8315	14.501	19.1922	20.7745
BMPER	1.12383	0.858022	1.48052	0.943034	1.35649	1.11454	1.78609	2.32386	0.474709	1.32015	1.14362	1.05055	0.861071	4.33065
RP11-288L9.4	0.0	0.0	0.0	0.0	0.0	0.0	0.0	0.0	0.0	0.0	0.0	0.0	0.0	0.394496
CTD-2192J16.17	1.69308	0.0	0.0	0.0	0.0	0.0	0.0	0.0	0.324296	0.0	0.0	0.0	1.94523	0.229009
CTB-50L17.7	0.251881	1.23627	0.616428	1.20959	0.426261	1.36198	1.58211	0.70921	0.552608	0.615879	0.816321	0.796849	0.242107	0.469355
RP11-815J21.2	0.0	0.0	0.0	0.0	0.0	0.0	0.0	0.0	0.0	0.0	0.0	0.0	0.0	0.340065
HNRNPLP1	0.0	0.0	0.0	0.0	0.0	0.0	0.0	0.0	0.0	0.0	0.0	0.0	0.0	0.0
PIGPP2	0.0	0.0	0.0	0.0	0.0	0.0	0.232518	0.0	0.0	0.0	0.0	1.1189	0.0	0.0
RP11-490N5.3	0.0	0.0	0.0	0.209319	0.236341	0.251299	0.241288	0.0	0.0	0.0	0.0	0.0	0.0	0.0
CIITA	5.12779	3.82046	4.61187	2.11108	4.15913	5.82939	5.37617	4.83932	3.62347	6.41372	8.26963	13.007	12.0524	10.4226
CTD-2600H12.2	0.15728	0.387476	0.130394	0.308348	0.30517	0.22475	0.316771	0.263266	0.349023	0.123707	0.22247	0.798414	0.473706	0.632565
NEDD8-MDP1	0.149065	0.0	0.161515	0.0	0.0	0.0	0.0372309	0.0	0.0	0.263515	0.0	0.0	0.0513397	0.0
FGF9	1.46293	2.15928	1.45187	3.5654	2.8698	4.7054	1.90187	5.15831	1.3494	5.46247	0.973872	4.06557	2.09441	0.317403
IPPK	4.18738	3.8963	3.39677	4.5281	5.33062	4.09766	5.52866	3.77481	3.9271	4.18196	5.77463	4.41367	5.19998	5.63376
RP11-352M15.1	0.0	0.0	0.0	0.0	0.0	0.0	0.0	0.0	0.151096	0.0	0.0	0.0	0.0	0.0
SBSN	0.0	0.0	0.0790457	0.0	0.0	0.0	0.0351829	0.0	0.0	0.0	0.0344287	0.0	0.132135	0.0810936
LST1	0.759891	0.661159	2.77781	2.16863	0.556874	1.0348	0.611183	1.12844	1.04753	1.43776	2.03281	1.61943	1.89632	1.32746
RP11-356O9.1	0.357158	0.0	0.0	0.0	0.0951796	0.0	0.096738	0.368505	0.0	0.0	0.0	0.0	0.403929	0.220928
SMIM2-AS1	0.0	0.0	0.0	0.556775	0.0	0.0	0.248381	1.01898	0.162884	0.0	0.0636833	0.0	0.122816	0.140654
KCNC1	0.227031	0.205259	0.431387	0.375985	0.24887	0.197759	0.149721	0.218299	0.457473	0.336033	0.27285	0.182383	0.299543	0.100678
AF196970.3	0.446355	0.751599	0.0703492	0.0	0.227317	0.220443	0.232925	0.0	0.324036	0.716236	0.0	0.5743	0.0943275	0.0
AC005154.8	0.426767	0.0	0.0	0.0	0.0	0.0	0.0	0.0	0.0	0.0	0.0	0.0	0.0	0.0
RP11-342K6.3	0.0	0.0	0.0	0.0	0.0	0.0	0.0	0.0	0.0	0.0	0.0	0.0	0.0	0.0
CCDC153	0.623208	1.13853	0.586222	1.01096	0.48158	0.346635	0.314808	1.27984	0.311568	0.700488	0.363476	0.979583	0.667792	0.545973
TSG101	16.4615	15.7562	18.146	16.491	14.7178	19.2328	16.4903	15.3199	18.5694	16.4749	14.0611	15.2681	14.2882	16.6866
FEM1A	3.6264	3.50658	2.45974	4.07441	3.53945	4.42548	3.82787	3.11147	2.97726	2.80765	2.69588	2.3985	3.08339	2.40539
HUS1B	1.23139	1.28015	0.670786	0.918328	0.882953	0.955845	1.00909	0.606526	1.27984	1.36726	0.97856	0.313662	0.43495	1.36115
PIK3IP1-AS1	0.0	0.0	0.0	0.190916	0.0	0.217614	0.0	0.0	0.0	0.0	0.422928	0.0	0.432643	0.0
ZNF705E	0.346756	0.211902	0.463115	0.289859	0.165117	0.175465	0.355863	0.300633	0.52415	0.398217	0.318306	0.617903	0.328714	0.332516
CCSER1	4.70251	5.83054	5.1489	3.45383	5.44156	4.99878	3.6336	5.39259	3.91079	7.27018	4.74373	9.68838	8.40029	4.88463
C1R	54.5646	41.2007	37.7644	48.4469	43.3343	42.6213	57.3363	46.2909	30.9032	43.2378	50.9098	46.5124	69.3238	148.488
GABRR3	0.0	0.0	0.0	0.0161541	0.0	0.0	0.0	0.0	0.0	0.0	0.0194243	0.0	0.0	0.0
AC016561.1	0.0724694	0.0	0.0	0.0654592	0.0	0.165367	0.084936	0.0	0.100041	0.16512	0.0	0.0	0.0	0.0
MRPS36	5.54167	3.37011	2.1757	3.70441	2.31498	4.71632	4.17582	1.93457	3.48342	2.56509	5.16977	2.63359	3.69046	4.28335
HNRNPA1P3	0.0	0.0	0.0	0.0	0.547986	0.137042	0.0	0.160401	0.0	0.130431	0.134044	0.0	0.0	0.464851
HELLS	50.3349	48.3562	26.2613	58.7293	38.8294	53.2403	51.8488	38.6082	23.8791	29.4882	21.8114	17.0703	36.5112	10.4629
WAPL	15.6234	17.0157	14.5807	15.784	16.6608	17.188	17.6763	15.2756	15.7563	13.7303	12.8315	14.9116	18.2429	15.2305
ZNF788	4.00202	4.65868	4.00715	4.57395	4.9576	3.73423	3.97244	2.76512	4.75073	4.40324	3.77275	4.69076	4.10529	2.40189
GDF2	0.0	0.0	0.0	0.0	0.0	0.0	0.0	0.0	0.0	0.0	0.0	0.0	0.026121	0.0
PTPN12	24.3819	32.9493	24.9546	29.8476	26.7821	29.1724	26.6309	37.0681	23.0901	33.6783	28.5928	29.8654	32.8387	43.6025
RP5-1092A11.5	0.0	0.0	0.0727292	0.0	0.0	0.0	0.0	0.0	0.0	0.0	0.0	0.0	0.0	0.0
KLF4	21.9858	21.0732	14.0527	6.79278	9.39859	6.70446	6.0789	11.4034	13.3321	14.4898	11.6648	8.07276	13.0466	12.777
LYG2	0.238056	0.285558	0.0	0.0	0.0	0.0	0.0	0.0	0.0	0.0	0.0	0.162694	0.0	0.0
KAT7	19.6699	22.2246	22.5161	20.3854	21.0117	24.7655	24.2315	22.3465	25.9271	26.4106	22.9607	32.2672	26.46	35.2696
RP11-195M16.3	0.0	0.0	0.0	0.0	0.0	0.0336717	0.0	0.0	0.0	0.0	0.0	0.0	0.0	0.0
DYRK1B	10.8191	10.4052	10.7664	10.0927	11.0403	12.4548	9.98349	13.1613	9.46441	12.8347	10.0888	11.1458	17.1842	11.797
CCDC58	5.09567	6.69504	3.965	4.44647	4.3195	3.88462	4.16338	4.30842	4.28615	3.27971	3.28588	2.59724	6.02225	3.44221
MUCL1	0.0	0.0	0.0	0.0	0.0	0.0	0.0	0.0	0.0	0.0	0.0	0.0	0.0	0.0
SLC29A1	14.6702	14.555	14.7816	15.6077	12.431	14.7821	13.621	17.921	15.9259	19.3343	16.1306	21.144	11.844	20.9452
LIMK2	21.9419	20.0905	14.9128	23.3922	23.2734	21.0065	18.8476	19.0866	19.7244	20.3071	20.5296	20.6725	23.735	27.3053
MCOLN3	15.5101	17.0784	14.793	15.2895	31.8635	12.2705	12.3953	20.7114	7.87799	19.1576	15.4215	21.7362	30.3501	9.19553
RP11-454H19.2	0.670648	0.260605	1.12583	0.235439	1.00125	0.3406	0.319726	0.370841	0.570154	0.274277	0.34121	0.526962	0.409023	0.330511
RP1-28H20.3	0.0	0.14173	0.0	0.0	0.0	0.0	0.0	0.0	0.0	0.0	0.0	0.0	0.0	0.0
NSUN5	7.83077	7.3355	5.47181	8.07208	6.14481	8.95445	10.3603	6.2836	5.51324	6.74816	7.13203	5.56035	5.42499	7.72794
TUT1	6.17877	6.832	4.92035	6.82839	5.77644	7.67399	7.01922	6.54684	7.33154	7.62743	4.96352	6.87616	6.06549	6.69743
ASH1L-AS1	1.43907	1.31611	1.21734	1.7919	2.06654	2.64864	1.59949	0.909431	1.44682	1.43615	2.2051	1.90702	1.69245	1.34586
CYYR1	9.42368	9.63668	8.85827	6.62791	7.89432	7.76532	6.40233	7.60455	5.60334	9.08316	8.38552	7.07959	8.38234	8.1126
CAND2	2.63571	3.29496	3.855	2.95495	2.06565	2.17325	3.06659	1.8684	2.61825	2.34248	4.1867	2.26539	2.36514	1.16057
AURKAPS1	1.83179	0.674003	1.7094	1.13849	0.736669	1.08632	1.42439	1.89054	1.29754	1.31711	1.61646	1.40926	3.03972	2.11726
CCR3	0.188633	0.0	0.0	0.0524751	0.0	0.0	0.0	0.0	0.0556099	0.139344	0.0512339	0.0	0.0	0.0
AC006273.5	0.733186	0.637689	1.06408	1.10925	1.08155	0.985382	1.03542	0.293329	1.41199	0.79681	1.6002	1.25651	1.32187	0.734178
GRIA1	0.0526604	0.363514	0.102384	0.233672	0.0556705	0.67695	0.0796668	0.0444397	0.0720038	0.246938	0.46363	0.824169	0.0873426	2.58173
HLCS-IT1	0.0	0.164485	0.129635	0.0	0.168163	0.0	0.32896	0.560118	0.0	0.311629	0.157999	0.0	0.0	0.0
TRIM58	0.347755	0.273015	0.103647	0.160024	0.48539	0.148253	0.307439	0.193729	0.0296713	0.225759	0.235883	0.0490395	0.137697	0.101356
RP11-311D14.1	0.0	0.0	0.211508	0.0	0.0	0.183505	0.0	0.116442	0.213424	0.0	0.0	0.726515	0.0	0.103079
RP1-253B10.2	0.0	0.0	0.385684	0.0	0.0	0.0	0.0	0.0	0.0	0.0	0.0	0.0	0.0	0.0
ISL2	0.0	0.0	0.0	0.0	0.0	0.0	0.0	0.0	0.0	0.0	0.0	0.0	0.0	0.0
CTD-2583A14.11	5.58945	7.05454	6.89511	5.57042	8.74913	7.29182	7.5603	10.9789	11.102	6.74732	5.70437	9.36433	8.22821	7.755
AC006077.3	1.08389	0.919105	1.15617	0.411715	1.96381	1.8187	0.662964	4.17971	1.81804	0.775785	2.9954	1.59614	0.734421	0.751215
RP11-394I13.2	1.43813	1.77693	1.97845	3.07646	0.964077	3.20167	1.91384	3.46872	2.33601	3.45533	2.9523	3.42405	2.65337	2.60545
COIL	7.72192	6.94357	7.65736	7.69052	6.15632	8.51839	8.40712	8.94813	7.5371	7.28291	5.41042	4.8809	6.33001	5.92497
NOMO1	13.6311	24.9076	31.072	26.7732	24.5296	21.8364	30.9527	18.2563	13.2109	20.1087	18.4054	16.4736	22.5222	16.4388
CTA-212A2.4	0.0	0.0	0.0	0.0	0.0205439	0.0	0.0	0.0	0.0	0.0	0.0	0.0	0.0	0.0
RP11-111K18.1	0.0	0.0	0.0	0.1374	0.0	0.0	0.0	0.0	0.0	0.217028	0.11364	0.0	0.067644	0.0
OR14L1P	0.0	0.0	0.0	0.0	0.0	0.0	0.0	0.0	0.0	0.0	0.253981	0.0	0.0	0.134847
MPO	0.0860666	0.0918134	0.438411	0.207515	0.0	0.547322	0.0277902	0.0	0.0498175	0.303983	0.0	0.152265	0.0231467	0.0
PUS10	3.23387	3.26563	5.25484	3.61664	5.27636	5.00261	2.42815	4.59134	3.85172	5.43897	5.81913	9.95982	4.89465	3.53652
ULK1	20.5227	20.7937	19.2118	20.3986	21.5758	27.7314	22.6062	24.706	17.0297	21.458	21.8903	26.6108	26.2377	35.1209
RP11-173B14.4	0.326326	1.31216	0.237407	0.241521	0.740565	0.736071	0.552993	0.313153	0.576169	0.0	0.925975	0.570327	0.267633	0.309637
R3HDM2P2	0.0	0.0	0.0	0.0	0.0	0.0	0.0	0.0	0.0	0.0	0.0	0.0	0.0	0.0
AKR1C4	0.0	0.0	0.0	0.0	0.0	0.0	0.0	0.0	0.0	0.0	0.0	0.0	0.0	0.0
RPL15P18	0.0	0.0	0.0	0.0	0.158555	0.0	0.0	0.0	0.0	0.0	0.0	0.0	0.0	0.0
EPB41L2	84.4389	108.178	71.1128	88.7746	77.712	99.4737	93.084	108.908	107.103	66.8279	69.2447	96.3066	96.057	28.8845
RP11-799D4.1	0.0	0.0	0.0	0.0	0.0	0.0	0.0	0.0	0.0	0.0	0.13216	0.0	0.0	0.0
RP4-777L9.3	0.0	0.0	0.0	0.0	0.315683	0.0	0.0	0.0	0.0	0.0	0.0	0.0	0.0	0.365015
RP11-706O15.7	4.92675	0.0276006	8.22605	3.93202	5.55235	0.0884228	4.44351	2.76517	7.56619	4.89906	10.4634	2.32249	1.20179	2.63299
TMED10P1	0.0	0.0	0.0	0.0	0.133124	0.0	0.0	0.0	0.0	0.129139	0.0	0.0	0.0	0.0
RP11-109D24.1	0.0	0.0	0.0	0.0	0.0	0.0	0.0	0.163157	0.0	0.0	0.0	0.0	0.0	0.0
TAF3	2.96474	3.91351	3.55171	3.51361	2.82918	4.48498	3.30152	3.7622	3.70759	3.67754	3.20829	4.65989	4.005	4.33969
RAB6B	1.48101	1.31844	0.847621	1.24272	1.28598	1.02468	1.15485	1.09647	1.06465	1.64116	1.89177	2.33894	1.01594	0.896373
STAU2-AS1	0.0	0.0	0.0305709	0.0370771	0.0	0.0	0.0	0.0425452	0.0	0.0	0.121299	0.151152	0.330662	0.0882094
PTPRM	16.5703	21.0805	12.9179	20.9295	24.048	22.93	17.7333	21.6749	21.0026	27.6099	19.7462	23.4883	20.8108	44.447
SKA2	25.7602	22.0543	21.6921	30.8681	25.6352	18.6327	28.2769	16.9961	21.0698	19.2699	16.6893	13.5025	21.1137	12.7707
ETF1	30.0826	33.7001	24.1234	34.6841	29.3763	30.5017	36.1234	21.7288	26.4709	21.8276	20.666	18.678	27.3012	22.9265
FMC1	1.403	3.40026	3.19233	1.55792	3.09179	3.45881	2.77835	2.66289	0.586252	2.36741	2.35276	2.52896	1.88536	0.71892
ELOF1	12.7973	12.3131	17.4087	15.0712	9.42273	12.4128	17.251	14.5015	14.4393	15.5475	11.7814	11.1843	12.8706	11.7606
AF001548.5	1.86603	2.15864	3.27541	4.56433	3.46913	1.19121	2.09525	2.3167	0.683788	4.31444	2.50841	3.11906	3.51004	0.908437
RWDD4P2	0.0	0.137042	0.0	0.0	0.0	0.0	0.0	0.0	0.0	0.0	0.0	0.0	0.1385	0.0
RP11-62F24.2	0.0	0.0	0.0	0.0	0.0	0.0	0.0	0.0	0.0	0.0	0.0	0.0	0.0	0.0
PTENP1-AS	0.0	0.0	0.0	0.0	0.0	0.0	0.0	0.0	0.0	0.0	0.0	0.0	0.0	0.0
LRRC34	3.54533	2.97297	3.1463	3.53926	3.08354	3.4686	2.82135	4.27669	2.04724	3.7791	2.02372	1.625	2.18755	1.73015
AGAP2	2.87721	1.83404	1.28654	2.08571	1.83023	2.26134	1.57441	1.64801	1.96935	1.43867	1.36934	1.88636	2.2575	1.07914
RP11-394A14.2	0.0	0.0	0.0172081	0.0	0.0	0.0	0.0	0.0	0.0	0.0	0.0	0.0	0.0	0.0
DCDC1	4.14309	5.26834	4.61602	4.14452	4.74869	4.1386	3.82696	7.4301	2.47467	4.75329	2.83185	8.34965	7.94594	1.93274
RP11-49K24.3	0.17182	0.537653	0.0	0.0	0.0	0.0	0.188291	0.488833	0.4193	0.18206	0.0	0.0	0.199533	0.0
CCDC175	0.0	0.0891971	0.0	0.0	0.0731158	0.0	0.0	0.0	0.118317	0.0481709	0.0	0.164616	0.0280443	0.0
KAT6B	17.4037	16.784	19.0982	15.9076	17.7497	15.1881	17.1349	17.7813	18.3565	14.2655	17.8515	18.9137	16.9939	16.4761
BHLHB9	6.10283	4.16396	7.77791	6.32232	6.52067	6.27231	6.75159	6.01457	6.92841	5.73576	5.46266	5.36178	6.70426	5.75078
CCR2	0.86501	0.407437	0.343982	0.486036	0.736671	0.712666	0.699128	0.665119	1.40578	1.59457	2.30522	2.11277	0.94544	1.24947
OCIAD2	9.21771	9.98218	8.77181	11.1579	8.65674	13.9977	11.5604	11.4232	10.7992	13.0217	7.51578	5.45938	13.2082	5.25847
CTD-3035K23.7	1.97706	3.14988	3.01059	2.89588	2.99557	2.98733	2.29174	2.27524	3.24253	2.22827	4.23499	3.14079	2.37609	3.30742
XXbac-BPG32J3.19	0.0	0.0	0.0857341	0.0	0.0	0.0	0.0	0.0	0.0599349	0.0	0.125361	0.0	0.0	0.0
BDH2	25.3742	27.1163	22.2621	31.1724	25.3266	28.799	23.0956	44.0153	22.3211	41.3491	34.3014	74.5792	34.0289	20.7005
ENPP4	5.9739	7.57957	4.86322	8.49545	6.17307	6.98524	7.29596	11.9055	10.579	11.2508	9.32917	10.5179	10.1742	6.73255
RP11-564P9.1	0.0	0.0	0.0	0.0654507	0.0	0.0	0.0	0.0	0.0	0.0	0.0	0.0	0.0	0.0847724
MAN2C1	63.1213	75.7332	74.2889	52.7216	63.8597	75.9421	55.4953	63.92	63.0091	74.6941	70.1851	117.648	59.6412	65.4102
GATS	9.60426	13.4604	10.4536	9.20456	8.37496	9.62471	8.73506	11.5448	11.3827	8.61159	10.7733	9.40091	8.08696	18.9031
RP11-643M14.1	0.308379	0.0	0.0	0.0876208	0.0989133	0.259286	0.417871	0.0	0.0	0.0	0.284852	0.136131	0.0	0.218602
RP11-29G8.3	2.15276	2.10276	2.22304	2.36509	2.37325	2.13592	2.75517	2.7639	1.93043	3.41843	2.22281	1.18867	2.13791	7.57244
RP11-291L22.9	0.306467	0.247115	0.409594	0.720861	0.322604	0.845148	0.646555	0.489421	0.719173	0.528441	0.358479	1.25856	0.727098	0.332877
LINC01128	6.24539	10.5202	4.32824	4.85586	5.0632	7.93622	4.38328	6.19129	8.64848	9.05895	5.81597	4.89525	5.41569	5.92677
HEXA-AS1	0.141248	0.0479505	0.241944	0.277792	0.270014	0.390968	0.253341	0.67004	0.422326	0.52383	0.30989	0.587768	0.152353	0.450573
SUGP2	38.1574	47.7769	33.3755	41.1558	42.091	44.4364	44.2851	43.3528	36.2262	40.2105	36.3529	35.9399	38.9256	39.1572
GMCL1P2	0.0	0.0	0.0	0.0	0.0	0.0	0.0	0.0	0.0	0.0961623	0.0	0.0	0.0	0.0
RP11-710C12.1	0.868563	0.241391	0.609938	0.625832	0.494409	0.283299	1.13204	0.817682	0.524369	0.762787	0.726463	0.459179	0.546303	0.600066
ATRAID	44.3458	38.7818	39.652	48.0684	30.5171	39.861	35.1644	48.7092	33.1009	39.384	39.6316	34.9116	36.0283	33.7214
RP11-187C18.3	1.67482	3.08444	2.78547	1.82802	1.89048	0.960518	2.69982	1.46622	2.31503	2.42062	1.70662	2.6485	0.790684	1.08177
HSP90AA1	168.048	208.023	141.838	183.337	184.259	213.698	224.56	156.138	142.546	119.888	132.748	102.375	182.9	111.523
PLXDC1	3.32197	3.98499	3.669	2.596	3.55659	9.7414	5.64258	8.0164	3.3652	5.12514	8.49728	10.1267	3.75122	10.4133
FAR2P4	0.108891	0.0158789	0.24937	0.0	0.168184	0.0617341	0.24608	0.135257	0.30065	0.136312	0.076838	0.0270469	0.193687	0.0
ZNF587B	12.3405	13.3737	12.8169	14.5205	12.9052	15.5789	15.0691	14.9383	16.1507	14.1049	12.1532	11.8821	11.4479	14.0018
NR4A3	0.477363	2.12137	0.222234	0.23765	0.214234	0.225277	0.191263	0.0549773	0.168446	0.137389	0.242108	0.0156365	0.697673	0.2957
ZC3H7B	30.3558	25.7052	21.9781	28.6836	27.4875	25.8514	30.0999	22.3759	25.0948	21.7824	20.3047	15.8559	23.0254	15.9983
WNT5A-AS1	0.0	0.0	0.0	0.0	0.0	0.0	0.0	0.0	0.0	0.645904	0.0	0.0	0.160348	0.0
PLEKHA5	47.6417	52.4494	45.3303	54.4153	43.6729	64.2622	59.1242	69.2651	59.9621	59.8503	46.8624	73.6798	56.3132	64.6777
SLC25A42	5.65472	6.31564	4.39739	6.26331	5.7291	6.55965	6.75802	4.11666	5.26858	4.17675	6.08914	5.59284	4.6416	4.87961
SHROOM4	8.09469	6.36158	8.4781	8.38646	8.06611	6.12036	7.42708	8.48017	8.22309	7.99235	8.25725	7.62229	7.08685	4.80144
RP11-572C21.2	0.0	0.436387	0.485151	0.376131	0.0	0.0	0.843377	0.0	1.08913	0.0	0.13084	1.0793	0.0	0.0
AL035610.2	0.0352686	0.0	0.135252	0.241325	0.0512739	0.602524	0.920428	0.192721	0.0297057	0.025513	0.607149	0.231015	0.15844	0.91871
SLC12A2	19.774	20.2933	13.4046	14.9459	30.4629	14.4014	13.3364	18.5002	11.5422	18.3678	17.8805	31.3485	43.6499	14.2491
LPL	1.08121	0.325778	0.998135	1.2443	0.984853	1.14298	1.23884	1.3709	0.953591	0.950168	0.965413	0.943506	0.558293	1.50203
RP1-223B1.1	0.0	0.0	0.0	0.0	0.0	0.0895997	0.0	0.0	0.0	0.0	0.0	0.0	0.0	0.0
PI15	1.08765	1.42413	6.84994	2.39743	1.81224	1.74507	0.971916	4.69394	2.38998	4.36854	18.7681	8.91556	3.11698	33.0598
LUC7L	63.9864	72.963	79.9437	62.5616	71.5553	96.1808	74.236	94.8699	75.5302	78.7667	79.6407	95.065	86.1531	83.9391
RP11-394O4.6	0.0	0.0	0.0	0.0	0.0	0.0	0.0	0.0	0.0	0.0	0.0	0.0	0.0	0.0
CPHL1P	0.0	0.0	0.0	0.0	0.0	0.0	0.0	0.0	0.0223197	0.0	0.0	0.0	0.04018	0.0
CTB-181F24.1	0.0	0.0	0.0	0.0	0.0	0.0	0.0	0.0	0.0	0.0	0.0	0.0	0.0	0.0
RP11-106M3.2	1.56086	1.24051	1.13817	1.20594	1.22553	1.49652	1.41144	1.49824	1.19969	1.55096	1.66379	2.08173	0.953544	1.68962
ANKRD30BL	0.18272	0.708275	1.23499	0.79666	0.234499	0.567894	0.0754847	2.05845	1.08534	0.0	1.1996	1.87843	0.0	0.52051
RP4-705D16.3	0.0	0.0	0.0	0.0	0.0	0.0	0.0	0.0	0.0	0.0	0.137309	0.0	0.0	0.0
AC020951.1	3.68378	4.5468	3.25996	4.32716	4.97493	4.0901	4.0623	4.95474	3.77088	5.00848	2.91899	3.04612	3.40646	2.96524
EXOC5	23.2286	23.0957	19.3412	23.411	21.4399	19.6002	22.638	20.4694	19.1626	16.8378	16.3581	16.6415	18.5346	15.6209
ARSD-AS1	0.0	0.0	0.0	0.0	0.0	0.256121	0.0	0.0	0.0	0.0	0.0	0.0	0.0	0.0
AC004158.1	0.0	0.0	0.431818	0.215834	0.245975	0.242256	0.0	0.575032	0.263307	0.0	0.0	0.0	0.0	0.0
EIF4A2P2	0.245357	0.722274	1.43746	1.00478	1.27554	1.74501	0.699999	0.538543	1.15905	0.555924	0.91526	1.15041	0.371266	2.37323
XK	1.15243	0.796281	0.50133	0.858161	0.878964	1.11092	0.862929	2.37301	0.910752	1.30856	0.674989	0.923522	0.963287	0.302578
HIST1H4F	28.9129	39.4445	20.56	58.7597	37.3634	18.7062	34.7503	36.1669	12.6191	18.4778	16.1456	26.3727	12.0833	16.9156
RP11-894P9.1	0.0	0.0	0.0	0.0	0.0	0.0	0.0	0.105011	0.0	0.0	0.0	0.0	0.0437232	0.0
CX3CR1	0.57315	0.584945	1.7039	0.289253	0.810471	0.627342	1.04382	1.64159	0.596045	1.21359	2.38913	4.79225	1.40162	2.52452
KRBA2	3.45204	4.7305	5.32434	5.02557	5.04291	6.59223	3.74926	4.02708	4.43597	6.25512	4.54557	9.78119	4.87167	6.84613
INO80D	10.2937	10.3091	7.45734	12.5301	9.61323	12.5119	11.4493	10.4323	9.6758	10.8424	10.6136	12.25	10.5167	15.2937
RP11-640B6.1	0.0	0.0	0.0	0.567291	0.0	0.390818	0.261176	0.0	0.134721	0.119719	0.0	0.0	0.359657	0.298927
RP11-567L7.3	1.17348	3.70784	1.66245	0.561261	1.13414	1.79862	0.506867	0.469236	0.558659	1.34843	1.89963	1.47178	2.15261	3.30542
SUGT1P3	4.66848	4.98153	2.64925	4.08921	3.46364	5.35397	3.91229	4.55463	6.06881	2.59069	4.85053	6.7975	6.83912	4.23886
RP11-207F8.1	0.0	0.277958	0.126869	0.0	0.140282	0.278912	0.0	0.790926	0.0	0.0	0.54921	0.0	0.0	0.30831
STEAP1B	0.166665	0.180377	0.350919	0.0	0.585088	0.357598	0.0	0.105442	0.519775	0.265095	0.0	0.460423	0.632462	0.255926
MANBA	9.55004	8.6284	12.3375	10.4799	12.1312	13.1025	11.2731	13.7746	10.2013	13.3682	11.7637	17.0599	13.9348	11.1848
CTD-3162L10.1	1.00529	0.226892	0.347945	1.17837	0.273366	0.650513	0.776477	0.866899	0.615398	0.68351	0.793923	1.1538	0.480527	0.356142
AC004383.3	0.0	0.0	0.0	0.658208	0.0	0.395943	0.0	0.486144	0.424528	0.748717	0.0	0.0	0.787588	0.0
RPS6KA3	11.4128	11.2754	10.9226	12.1105	12.9031	14.9899	14.6339	11.707	10.9028	12.8003	11.8649	16.1506	15.4738	15.8792
RP1-152L7.5	3.60642	3.19368	4.80796	3.92629	3.64967	3.97497	4.10663	3.54507	3.87314	1.98927	2.16747	2.05687	3.39413	2.10017
RP11-544M22.8	0.0	0.0	0.0	0.0513516	0.0	0.0	0.0	0.188057	0.0	0.0	0.0	0.0	0.0	0.0
DLSTP1	0.0	0.0579771	0.0880457	0.0	0.0	0.0565823	0.0553017	0.11875	0.0	0.0	0.0	0.0	0.0	0.122724
TPT1P5	0.115826	0.406359	0.505207	0.117105	0.65349	0.389989	0.267979	0.0	0.405976	0.244641	0.0	0.0	1.00083	0.577315
GSPT1	31.4656	31.326	29.9982	36.4997	27.0593	33.9463	36.0264	27.859	35.0821	26.7927	23.8774	19.0191	29.8376	23.3975
RP5-1007H16.1	0.0	0.0	0.0	0.0	0.0	0.0	0.0	0.0	0.154527	0.131895	0.0	0.0	0.0	0.153353
ADAM10	49.9891	51.0212	33.2396	55.7431	44.3623	55.477	54.5438	42.9507	39.3075	41.1834	42.2079	43.2165	48.4495	53.8329
LINC01563	0.500251	1.25651	0.178958	0.92477	0.619842	0.260995	0.609997	0.345747	1.03641	0.889557	1.60823	0.461022	0.0	0.0
ADCK5	4.73787	3.5352	3.10657	3.94073	4.673	5.36628	5.97476	3.56724	4.22808	3.32436	3.92791	4.83654	4.42994	5.21905
RP5-907D15.3	0.0	0.0	0.0	0.163354	0.365554	0.177274	0.0	0.0	0.0	0.166509	0.186725	0.0	0.193775	0.0
SLC26A4	0.0579061	0.408554	0.193452	0.503841	0.318547	0.544826	0.134108	0.718408	0.591347	3.5792	0.526899	0.51567	0.51038	0.606562
RPL10AP6	0.736212	0.667698	0.382127	0.584721	0.394803	0.383412	0.396459	0.57002	0.647217	0.120858	0.246599	0.790736	0.6007	0.0
LRRC25	0.998657	0.268051	0.537928	0.316284	0.568788	0.444993	0.802017	0.492486	0.584417	0.560864	1.92119	0.390469	1.37601	0.975232
RP11-334J6.7	0.24607	0.046174	0.222088	0.202097	0.176229	0.224035	0.342471	0.145977	0.113515	0.118394	0.237676	0.277251	0.245869	0.239486
RYK	34.3387	32.9477	51.34	36.3811	37.4606	42.5838	43.6955	41.9855	43.9944	36.6631	36.485	35.6076	39.5949	34.0427
MIR4300HG	0.101074	0.0	0.0	0.0507878	0.0	0.0	0.0	0.0	0.0	0.0	0.0	0.0	0.466372	0.0
AP000254.8	0.771174	1.45301	0.0	1.75022	0.320247	0.495593	0.666841	0.216725	0.178123	1.44193	1.28881	0.509919	0.33569	0.187719
RP11-798G7.7	0.317913	1.37248	0.272911	1.21229	0.952438	0.886199	1.18541	1.43941	0.404488	0.969572	1.4409	0.435936	0.68158	1.09029
PPIAL4F	0.0	0.0	0.0	0.0	0.0	0.0	0.0	0.0	0.0	0.0	0.0	0.0	0.0	0.0
AC093142.2	0.0	0.298522	0.0	0.278893	0.0	0.0	0.31166	0.0	0.0	0.0	0.0	0.0	0.333542	0.353251
CTD-2147F2.2	0.0	0.0	0.0	0.0411764	0.0927546	0.145092	0.0	0.0	0.048406	0.0880832	0.0967321	0.0	0.046044	0.0
SPATA21	0.0	0.0	0.0	0.0	0.0	0.0	0.0	0.0	0.0	0.0	0.0	0.0	0.0	0.128034
DSCC1	3.69444	3.15718	2.36482	3.48862	3.7526	4.13738	3.4582	2.6343	3.36218	2.28122	2.51467	1.98719	2.72326	2.57156
AP001063.1	0.0	0.0	0.0	0.0	0.0	0.0	0.0	0.0	0.0	0.0	0.0	0.0	0.0	0.0
ERICH1	6.34667	5.55614	11.9562	11.3887	9.39374	7.25063	8.96097	15.0837	10.5502	17.1301	11.9265	11.8364	12.7355	20.435
AGPAT4	7.10462	6.34566	9.65292	7.7214	7.3741	9.02353	6.09762	12.4438	6.93328	8.50792	11.3719	13.9936	8.52681	13.6818
CENPQ	2.32246	2.50194	2.5137	2.96092	2.14898	2.08772	2.9063	1.76666	1.90446	1.66437	1.28047	2.00405	2.22983	2.35818
NADK	19.2824	20.0542	13.2737	19.6524	15.6142	18.0983	19.4175	15.6876	11.0634	12.8949	14.5228	10.7847	12.9106	18.6671
RAD50	20.2585	18.4873	18.0834	19.2966	18.4193	20.648	18.385	24.9589	19.7759	19.7968	19.2694	24.3677	18.3547	22.4255
CORO1B	29.7039	33.6563	23.4343	29.0074	22.6284	23.4087	24.5743	30.5988	40.7304	35.8748	24.537	18.2411	27.2995	25.335
RP11-620J15.2	0.0184016	0.0	0.0135384	0.0352934	0.0994749	0.0590981	0.0386164	0.0392701	0.0557866	0.03445	0.0191883	0.0166043	0.0172661	0.106442
MRPL17	11.3455	11.5704	8.99218	11.7237	11.9408	9.32126	11.4435	7.2579	8.48344	8.2423	5.61168	4.98461	9.70519	5.69986
DNAH6	4.75772	7.22976	4.80441	4.02956	5.18862	2.62314	3.08942	6.6887	2.01246	7.2596	2.4583	7.3205	4.95667	2.73522
PCCB	13.3598	13.0145	12.6511	13.7866	13.459	13.4123	13.4653	11.3539	11.5655	11.0347	10.0062	7.28996	9.90355	5.92743
TNFRSF10A	3.84838	3.99972	3.00574	2.09171	4.04816	3.03944	3.61542	2.28177	2.78209	3.53302	2.98034	2.83215	3.69126	5.17629
CTD-2001J20.1	0.968588	0.504752	1.31459	1.06925	0.818879	0.149691	0.625377	2.0259	1.19888	1.12208	1.15832	1.80356	0.981722	0.295232
U82695.9	0.0	0.0	0.0781001	0.0350537	0.0	0.0728111	0.0	0.0	0.0	0.0608983	0.0	0.0	0.0	0.0799379
CTD-3195I5.4	0.0	0.0	0.0	0.0	0.225166	0.0	0.0	0.0	0.0	0.0	0.0	0.0	0.0	0.0
OR56A4	0.0	0.0	0.0	0.0	0.0	0.589807	0.0	0.0	0.0	0.0	0.0	0.0	0.0927946	0.0
PNO1	5.1884	5.00351	3.8186	6.83111	4.27058	6.00931	6.69466	2.66321	4.06199	2.82485	5.68006	1.73455	4.99073	2.50131
NCS1	6.96614	4.18864	4.54459	5.55389	5.82321	5.20558	5.27543	3.91677	3.13743	3.9651	6.76457	2.69787	3.31865	5.77246
PI4KA	31.2376	35.9954	35.813	36.0483	29.5988	35.3739	37.9864	35.6746	25.2878	30.1354	32.6976	34.4512	35.4753	35.3076
RP11-267M23.4	0.473235	0.480695	0.33817	0.25197	0.324786	1.37055	0.61153	0.409107	0.575907	1.20532	0.457717	0.816397	0.281223	0.621822
ADAD2	1.1369	0.0503507	0.27089	0.0832104	0.315598	0.69494	0.211987	0.268775	0.1362	0.283205	0.0318278	0.274523	0.640817	0.61506
FUOM	1.55864	3.29712	1.89444	2.32551	3.78143	2.17649	1.25357	2.44891	2.14918	2.56388	2.48984	1.81665	1.43975	1.15737
VPS53	11.4227	13.5859	11.955	14.8294	15.8863	15.0808	17.4908	16.1944	13.1719	13.938	11.1693	13.1965	13.0952	13.4903
LPO	0.0	0.0	0.0	0.0499654	0.0273417	0.0	0.0	0.0370997	0.0425874	0.0	0.0216766	0.0	0.0551683	0.0493586
KIR3DX1	0.102375	0.179938	0.0279082	0.199408	0.0492379	0.229275	0.196581	0.296723	0.045874	0.695831	0.01496	0.0	0.13171	0.585619
AC012507.3	0.0	0.0	0.32899	0.0	0.0	0.0	0.0	0.0	0.0	0.0	0.0	0.0	0.0	0.0
RAB23	12.1893	11.5698	12.3885	14.1406	11.9023	9.1624	12.2223	11.4353	13.2116	14.5955	23.6551	13.2851	10.1948	16.1169
MYL7	0.0	0.0	0.0	0.0	0.122344	0.350439	0.0	0.0	0.0	0.429677	0.114374	0.0958501	0.0	0.0
THG1L	4.51918	5.20602	3.31338	4.72584	4.31993	4.69389	4.20326	5.45942	5.8307	5.81239	3.38968	5.29608	4.37437	4.05055
RNU2-2P	36.0272	37.5639	24.9267	53.6889	45.82	66.0897	22.2472	149.366	17.4396	38.2723	108.918	165.047	83.4732	118.253
RP11-43F13.4	0.0	0.0520775	0.107759	0.0	0.0499892	0.0	0.0	0.0	0.0	0.0	0.0	0.0	0.0	0.0
LBH	18.5169	13.7795	14.4493	12.7363	15.762	28.1297	14.3526	12.955	7.85524	10.5648	23.6908	17.6089	11.8273	19.7804
PKMP3	0.103565	1.17027	2.34644	2.11827	2.53298	1.67086	3.49935	1.62961	1.65295	1.96812	2.06123	1.95992	1.71943	0.838044
RP11-175K6.2	0.574875	0.553786	1.38554	0.98215	0.890929	0.671254	1.36058	1.93096	1.70247	3.40908	2.40729	1.58222	1.41388	1.2765
AC018890.6	0.0	0.0	0.0	0.0	0.0761716	0.0	0.0	0.0	0.0	0.0	0.0	0.0	0.0	0.0
WDR13	25.01	23.6169	18.8795	25.6453	22.3245	29.4844	23.7845	24.0923	24.0051	29.2646	21.7312	19.0415	22.0308	27.6386
RP11-757O6.6	0.0	0.441392	0.0	0.144358	0.0	0.0	0.0	0.155156	0.0	0.0	0.0	0.0	0.257968	0.0
RP11-248B24.1	0.0	0.0	0.0612116	0.0	0.065723	0.0624181	0.141134	0.0	0.0353488	0.0267176	0.0321956	0.0993264	0.132185	0.667799
OCEL1	2.95754	5.13457	7.16284	5.19411	5.13706	5.89281	5.33519	5.38454	5.42825	6.79164	6.35581	5.47907	7.1266	4.28664
PADI1	0.0	0.0697031	0.0	0.0	0.0	0.0570078	0.103071	0.0	0.0	0.0	0.0	0.0	0.0	0.0876769
ZNF847P	0.0	0.0	0.0	0.0	0.0	0.0	0.0	0.0	0.0	0.0504729	0.0	0.0	0.0	0.0
ABHD10	13.102	14.8274	13.124	17.5631	14.2727	19.1901	15.8457	14.9103	15.6702	14.2236	15.2569	17.353	15.0201	11.0434
RP11-254F19.4	3.22538	0.131122	0.763295	1.71397	1.79893	0.131728	0.261171	1.41016	0.703696	2.15214	3.58157	1.01991	0.671337	2.84732
CDH2	18.8114	14.9639	15.864	13.1583	26.9348	9.72383	15.2353	17.7717	22.2839	14.3646	19.377	17.6669	17.383	3.56688
RP11-390F4.6	0.0	0.0	0.0	0.0	0.0	0.0	0.0	0.0	0.0	0.0	0.0	0.0	0.772379	0.0
AC093375.1	0.701072	6.3077	1.10391	2.98332	1.79708	3.75906	2.85043	6.67995	2.25821	1.56709	3.31652	5.07377	0.349761	1.26879
HMGB3P20	0.0	0.0	0.0	0.0	0.117006	0.0	0.0	0.0	0.0	0.0	0.0	0.0	0.0	0.0
NXF2B	0.0910832	0.0482207	0.0530965	0.0185159	0.265254	0.0	0.0230911	0.125667	0.0	0.0774805	0.158599	0.220319	0.0	0.0816944
RP11-279L11.1	0.0	0.0	0.0	0.0	0.0	0.0	0.0	0.0	0.0	0.0	0.0	0.0	0.0	0.0
RP11-544M22.13	3.6459	0.81079	0.124742	3.58044	3.33881	0.0	3.52219	1.08181	0.176961	1.24825	0.311504	1.16122	0.0	0.295125
TMEM240	1.00664	1.39206	2.19069	0.875339	1.8673	0.72163	1.34294	2.86374	1.49366	1.53046	0.70148	3.05456	0.710646	1.68467
NUB1	20.4551	20.6272	21.526	20.2861	18.663	19.7838	20.5871	21.734	21.0147	18.2784	20.6923	17.7604	19.3052	22.2397
SLFN5	40.8814	54.054	31.3204	52.321	49.2133	43.5899	51.1272	45.6272	40.3504	26.0714	63.4261	28.9972	56.8122	18.321
PRB2	0.0	0.0	0.0	0.0	0.0	0.0	0.0	0.0	0.0	0.0	0.0	0.0	0.0	0.0
CHTF18	12.3239	16.9435	10.5777	14.3443	13.4702	14.3613	11.6009	12.6219	13.7316	13.1518	7.71824	13.4993	13.0414	5.48898
TMEM170A	12.4556	13.1737	9.49217	15.5306	14.5543	15.3902	13.079	14.2018	13.4708	15.4791	12.6199	11.4956	14.329	15.5543
CTD-2540L5.5	0.0	0.0781863	0.590003	0.0313093	0.0	0.312243	0.167093	0.0	0.0	0.321002	0.0	0.0	0.0	0.373226
RP11-520H14.7	0.390075	0.203339	1.0649	0.657452	0.990368	0.889711	1.50023	1.91847	1.06903	1.36407	1.30418	1.15004	0.963317	1.32797
SLX1A	13.1428	10.1211	7.25049	9.78177	10.049	7.94431	13.573	9.01189	8.24141	8.5582	10.1356	8.51468	13.2326	9.82254
FKBP15	12.6889	10.8435	12.0464	12.2547	12.3667	13.7856	13.2107	11.6818	10.5075	12.8224	11.9076	11.9325	15.4539	12.4048
RP11-113C12.4	1.10918	0.997957	0.348353	0.954723	0.226659	0.902221	0.418742	0.295843	0.656921	0.445746	0.533496	0.79986	0.963433	0.0
RP11-199F11.2	1.97045	1.73772	2.28018	2.46992	2.34029	4.44902	2.85965	4.16695	3.58244	2.74876	2.45703	2.56807	1.62666	2.84991
PTEN	64.0927	61.331	66.8043	68.8084	77.7708	62.5021	73.0883	59.0468	64.4684	54.4932	72.6422	67.8156	62.6259	53.2764
CTC-457L16.1	0.0277722	0.0	0.0544204	0.0133814	0.0	0.0	0.0	0.0	0.0	0.0	0.0	0.01212	0.0124029	0.0
ACAP2-IT1	2.3117	4.74536	0.0	2.45305	3.3767	1.88211	2.71647	0.0	0.0	0.908928	0.778169	1.25453	1.73147	4.39016
RP11-186B7.7	0.231717	0.0	0.0	0.224661	0.75622	0.0	0.0	0.0	0.480191	0.0	0.235629	0.0	0.0	0.564826
U73166.2	2.72636	2.87998	2.37887	3.489	2.67064	3.39219	3.64925	4.19112	2.80147	3.24952	3.11579	3.70274	2.94747	3.03682
IGKV1-12	0.0	0.0	0.0	0.0	0.0	0.237958	0.0	0.0	0.0	0.0	0.0	0.0	0.0	0.0
HRH3	0.0	0.0	0.0	0.0	0.0	0.0	0.0	0.0	0.0738095	0.0	0.0	0.0	0.0	0.0
ATP5A1P3	0.223034	0.240625	0.0582895	0.0	0.0	0.36964	0.0641113	0.0	0.0	0.116971	0.313229	0.632581	0.231749	0.0
CTD-2008P7.9	0.303478	0.0795264	0.0677677	0.0464583	0.0790481	0.187481	0.0267404	0.207566	0.110639	0.637532	0.10722	0.337122	0.025067	0.268892
AP001962.3	0.134579	0.1544	0.0	0.0	0.0	0.0	0.0	0.0	0.0	0.0	0.285925	0.141118	0.29243	0.0
RP11-471L13.3	0.720678	0.806701	0.0	0.0	1.10854	0.292636	0.53855	0.670028	0.0	0.0	0.272429	0.275658	0.0	0.308824
DNAJC27-AS1	0.109757	0.613003	1.40392	0.298241	0.555754	0.45486	0.181358	1.35593	0.577652	0.929159	1.4148	2.18202	0.378913	0.747249
MLH1	14.9171	13.7411	15.0201	19.3681	15.8262	17.1001	15.6882	13.2417	14.2721	13.7593	12.0206	15.9683	14.0295	7.38067
NEK1	10.2502	10.0025	13.2319	11.0158	9.46984	10.8086	10.1293	12.5855	13.592	13.061	10.8624	16.0775	12.0243	11.379
PTPRD	22.3487	25.3511	15.9023	31.9923	31.9055	13.5799	28.0162	21.8044	20.3928	10.1042	23.3915	17.7831	28.745	13.495
LEMD3	14.8527	14.8982	11.5728	14.5814	13.8514	14.5818	14.4478	14.6902	9.94475	15.4694	14.2335	20.9369	14.8256	18.3992
RP3-425P12.4	0.0935123	0.0	0.0476503	0.0894861	0.0515452	0.0530183	0.0	0.0	0.112906	0.0	0.0508982	0.0472118	0.12615	0.395961
RP11-807H22.6	0.0	0.0	0.0	0.0	0.0	0.0	0.0	0.0	0.0	0.0	0.0	0.0	0.0	0.0
AL133168.3	0.0	0.0	0.0	0.50541	0.0	0.0	0.0	0.0	0.0	0.139695	0.0	0.505816	0.0	0.0
HOXA11-AS	18.9681	14.3517	13.0526	14.4578	21.5013	6.17421	9.55027	9.67763	8.26782	9.67331	9.42358	8.1478	10.7618	7.48111
CTA-221G9.7	0.27839	0.0	0.0	0.0	0.0	0.0	0.0	0.0	0.160863	0.290799	0.901289	0.0	0.0	0.0
RP11-395L14.13	0.0	0.0	0.0	0.0	0.0	0.0	0.0	0.0392883	0.0	0.0	0.0	0.0	0.0355459	0.0
AC016292.3	0.0	0.0	0.0	0.0	0.0	0.0	0.0	0.317864	0.0	0.495894	0.0	0.0	0.0	0.0
C3orf20	0.0902187	0.25092	0.107844	0.0200871	0.0	0.18808	0.127659	0.0362924	0.122581	0.0721644	0.0918634	0.108246	0.24716	0.0408686
MTMR3	18.2404	19.5645	16.8884	19.1313	21.6167	22.9794	18.7721	24.6422	17.8218	23.1486	22.4166	23.3258	21.8222	28.9239
TMEM108	0.307418	0.161017	0.826016	0.502377	0.618443	0.218901	0.483649	0.219675	0.235811	0.271348	1.51675	1.00768	0.482984	0.378358
TNK2	8.85412	8.38252	7.46774	7.8531	9.83848	13.8775	8.96328	10.4497	9.60248	11.8928	11.4111	15.0838	9.27435	10.0159
LLNLF-173C4.2	1.21806	0.490741	0.622123	1.17059	1.41885	0.910187	0.547493	1.33348	0.71303	0.505812	0.851698	1.05737	1.95747	0.472373
PRSS57	0.0799263	0.0	0.0	0.0	0.0	0.0	0.0	0.0	0.0	0.0	0.0	0.236305	0.0	0.655348
PDCD6IPP2	0.762606	0.963166	1.50404	1.99587	3.63302	0.96285	0.623296	0.484975	0.664222	2.84475	2.88023	1.84351	2.14035	4.68612
CTD-2314G24.2	0.0120974	0.099416	0.0489289	0.0301166	0.0602603	0.0657863	0.0395946	0.108641	0.0141781	0.363076	0.0779478	0.085667	0.114796	0.161947
CTD-3220F14.1	0.71822	0.381321	0.400355	2.14053	0.395752	0.464488	0.670437	1.64915	0.934349	0.558092	0.689322	0.443235	1.30794	0.539232
TRIM64DP	0.0	0.0	0.0	0.0	0.0	0.0	0.0	0.0	0.0	0.0	0.0	0.0	0.0	0.0
ANKRD62	0.0	0.0	0.0	0.0166621	0.0970601	0.0	0.0623229	0.0	0.0	0.0	0.0	0.0582952	0.0	0.0236804
NCKAP1	34.2062	34.0015	20.7351	37.5813	30.9039	40.0836	33.9432	32.7524	26.1271	35.8246	34.4005	37.8991	29.6018	44.3266
HEBP1	15.3773	13.4198	11.208	15.7497	12.5356	14.5315	17.9346	10.1751	19.8707	15.6961	15.4196	11.9764	13.0042	10.6845
ZBP1	0.46242	0.0933743	0.262504	0.559061	0.375362	0.422809	1.47325	0.184224	0.269934	0.347614	1.65416	0.324683	0.660427	0.199652
RP11-234B24.6	0.0	0.0	0.0	0.0	0.0	0.0762279	0.0	0.0	0.216279	0.0	0.184653	0.0	0.0	0.0
BLOC1S3	4.12503	3.74469	2.88405	3.62759	5.48254	4.41255	5.08089	2.68127	5.62976	4.31232	4.20425	3.17937	4.32136	3.81971
RP11-180I4.1	0.0	0.26838	0.0	0.0	0.534639	0.0	0.0	0.0	0.0	0.0	0.0	0.974603	1.27183	0.312159
MS4A15	0.0	0.0	0.0	0.0	0.0	0.0	0.0	0.0	0.0	0.0	0.0	0.0	0.0	0.0
OR2L8	0.0	0.0	0.0	0.0	0.0	0.0	0.0	0.0	0.0	0.0	0.0	0.0	0.0	0.27003
OTX1	0.0572633	0.0651927	0.0	0.0294993	0.177312	0.0	0.915321	0.0259058	0.0250303	0.0515874	0.0	0.0	0.161156	0.0679135
HRH1	4.33202	3.74852	4.09199	3.70983	3.82872	6.86914	4.88659	7.21614	3.13275	4.61216	4.07502	2.37925	3.41605	11.3137
RNASE7	0.0	0.0	0.0	0.0	0.0	0.0	0.0	0.0	0.0	0.0	0.0	0.0	0.0	0.0
CREBRF	7.73878	6.33744	9.60723	6.20107	8.31403	10.41	5.18741	13.9359	9.99548	11.4646	12.2027	13.5955	12.0592	22.3033
MMP23B	0.892582	1.77647	1.24198	0.642235	1.79994	0.623425	0.732673	1.28551	1.89883	1.2504	2.96625	1.31199	0.973147	3.98765
ZNF263	11.1875	12.8093	10.0173	12.593	11.2857	14.7419	15.2469	12.7406	10.8692	14.8052	11.563	12.8995	12.2353	15.0481
EWSR1	108.825	115.158	103.406	113.371	99.109	100.662	116.841	103.288	105.835	88.3598	87.2374	84.6826	99.606	71.8215
ACY1	13.0747	14.4685	18.0793	9.60172	10.3769	13.501	13.079	17.0029	12.9323	16.8664	8.47873	9.00998	18.0107	7.29172
RAET1E-AS1	0.5969835	0.5219915	0.8528675	0.517922	0.1497275	0.1333395	0.3826405	0.8723625	0.468108	0.0	0.771139	0.1564365	0.2387325	0.17572495
RP11-290F5.1	0.144996	0.827763	0.681611	0.105617	0.607599	0.267059	0.35831	0.247416	0.087591	0.668428	0.403048	0.236961	0.340647	0.861572
SOCS7	8.68486	7.36226	5.72707	9.55521	9.14084	9.39012	9.2331	8.24503	7.44014	8.23855	7.74751	8.77782	8.76059	6.9029
ASB15	0.0500291	0.0	0.01814	0.0	0.0187128	0.0189706	0.108192	0.0	0.0	0.0	0.0	0.0	0.0	0.0
CTSK	30.864	23.6785	37.6828	31.1462	35.9603	29.7882	28.1187	52.3409	25.5722	69.6717	69.8643	75.5063	43.1273	56.5749
MAST4-AS1	0.0723692	0.319856	0.567058	0.478816	0.0781772	0.550674	0.163609	1.52477	1.65477	0.229018	0.722607	0.616474	0.725639	0.539716
OR51P1P	0.0	0.0	0.0	0.0	0.0	0.0	0.124491	0.0	0.0	0.0	0.0	0.0	0.0	0.0
AC079355.1	0.0	0.0	0.0	0.0	0.0	0.0	0.0	0.0	0.0	0.0	0.0	0.0	0.0	0.0
RP11-296A18.5	0.0	0.0	0.0	0.0	0.0	0.0	0.0	0.0	0.0	0.0	0.0	0.0	0.0	0.0
AC025335.1	1.32111	0.95897	1.60066	1.64547	1.48269	2.61699	1.88606	1.96282	1.37169	1.86195	1.60949	1.94655	0.798709	3.34594
CTD-2616J11.10	0.0	0.0	0.262954	0.494083	0.373199	0.355536	0.182549	0.205349	0.744901	0.166529	0.178244	0.0	0.662539	0.0
VN1R51P	0.0850149	0.174029	0.0878714	0.39559	0.357717	0.180894	0.0	0.0	0.382814	0.0	0.363794	0.0894203	0.176416	0.0
LRRC8C	4.52576	3.46146	5.88208	4.35402	6.47388	5.29517	5.23773	5.12431	3.75627	5.74736	9.80387	7.1469	5.09542	6.10359
CARD19	5.5274	6.04711	5.54549	6.14996	8.25105	5.89876	4.77661	8.24494	5.50056	6.41711	8.3811	4.92139	9.44293	9.71801
SAR1A	53.7947	48.8219	61.983	54.4935	55.3049	50.0255	56.682	50.267	56.9063	52.6001	46.5244	44.0902	52.8591	43.3734
CTD-2574D22.4	4.89858	4.7628	2.93795	4.15651	3.21835	4.94491	5.69158	4.25319	5.94279	5.43545	4.43591	2.52965	3.90053	6.01367
SIX1	0.0884756	0.0215469	0.0	0.0	1.80632	0.0217724	0.0	0.0	0.0	0.0851034	0.170792	0.0	0.0449437	0.103893
GGCX	15.4424	21.9198	18.0849	14.8634	17.7971	21.6028	21.0218	21.3541	18.8708	21.5195	17.3671	22.9017	18.8444	19.7977
BMS1P15	0.0	0.0	0.0	0.0	0.0	0.0	0.0	0.0	0.0	0.0	0.0	0.0	0.0	0.0582962
DNAI2	1.01849	1.78467	2.35164	1.67096	1.28433	0.931468	0.6021	1.95983	0.193151	1.48248	0.493434	1.06893	0.560622	0.619368
ZNF734P	0.0	0.0	0.0	0.0	0.0	0.0	0.0	0.0	0.0	0.0395777	0.0	0.0	0.0	0.0
AQP7P5	1.15e-06	0.00170359	1.07e-05	0.0	0.0103696	4.29e-05	0.0	4e-06	0.000235391	1.85e-05	2.8e-06	0.0	2.41e-05	9.9e-05
RP3-417L20.4	0.0	0.0	0.0	0.0	0.0	0.0	0.0	0.0	0.0	0.0	0.0	0.0	0.0	0.0
RP11-310A13.2	0.0	0.0	0.0	0.0	0.0	0.0	0.0	0.0	0.0	0.0	0.0	0.0	0.0	0.0
PDE12	8.30671	8.0754	6.83332	9.36469	7.57845	9.13783	9.88365	6.36476	8.33639	7.39065	7.52789	4.74852	7.77703	5.93126
LINC00311	1.04311	1.31023	0.975974	0.541513	1.42683	1.33086	0.942207	0.613006	1.17942	0.735564	0.543654	0.586426	0.900811	0.25299
CTB-23I7.3	0.0	0.0	0.0	0.0	0.0	0.0	0.0	0.0	0.0	0.0	0.0	0.0	0.0	0.0
PRRC2A	50.1136	67.4653	60.1108	58.6158	47.3805	56.5023	70.6107	57.4002	68.0001	39.5914	47.9531	55.4236	44.707	45.0345
PCDHA6	1.10237	1.37507	1.96597	1.80733	2.53762	3.85941	1.34733	2.96774	1.7801	1.61175	3.11184	3.30888	1.3095	2.38668
PNLDC1	0.264368	0.336284	0.0	0.0326772	0.0	0.03979	0.0	0.0	0.0	0.181778	0.0	0.207193	0.0	0.0
ABCB8	27.2042	22.0962	23.8642	22.9321	21.1372	17.6257	22.0011	19.9702	22.2361	17.6922	24.6533	16.1878	21.2675	20.5858
GAPDHP52	0.560575	0.0	0.683961	0.468209	0.0	0.262874	0.438451	0.182383	0.469393	0.0	0.0896013	0.0	0.164767	0.0
CXCL9	0.608545	0.434169	0.800594	0.492083	0.678595	0.845635	1.15385	0.353867	0.934745	0.928352	1.26112	1.00184	2.76371	1.4976
RP4-710L4.2	0.0	0.0	0.0	0.0	0.113537	0.0	0.0	0.0	0.0	0.0	0.0	0.0	0.0	0.0
ASS1P5	0.0356619	0.0	0.0	0.0	0.0392158	0.0386349	0.0	0.0	0.0	0.0325578	0.0	0.0332641	0.0	0.0
COA7	7.26498	8.99518	7.68009	9.60297	8.8528	8.21758	11.6981	5.09731	9.39678	4.83284	4.34239	3.87354	5.18781	3.76502
GIMAP1-GIMAP5	0.0	0.0	0.0	0.0	0.0217501	0.0	0.0	0.0	0.0	0.0	0.0	0.0	0.128455	0.0
NIPSNAP3A	15.3285	18.5122	12.5444	17.2686	18.7586	12.3199	19.0678	9.67819	14.8923	10.6414	12.4014	15.231	12.0921	11.5896
RN7SL444P	0.0	0.0	0.0	0.0	0.33669	0.0	0.0	0.0	0.0	0.0	0.312425	0.0	0.0	0.349253
MTND1P36	0.0	0.0	0.0	0.0	0.0	0.102579	0.0	0.0	0.0	0.289448	0.0	0.0	0.0	0.0
RP11-635L1.2	14.5652	14.6737	20.5673	13.5651	11.8225	14.1624	9.1707	9.33595	10.1719	12.3937	11.8498	9.56724	13.6215	6.64388
THAP5	12.1674	14.6591	15.3815	18.0962	13.9255	15.1062	15.099	13.2472	15.7489	17.5041	13.7332	16.1466	13.8582	14.4598
RPS3AP33	0.0525476	0.232605	0.135132	0.234545	0.348063	0.598107	0.0613254	0.155917	0.0679353	0.228119	0.0	0.0	0.0	0.0670606
RP11-372K14.2	0.851864	0.656899	0.242885	0.411949	0.769587	0.702356	0.499382	0.734881	0.358381	0.9609	0.50563	0.206571	0.705535	1.31332
RP11-800A3.7	0.853155	0.419598	0.202816	0.434587	0.0	0.214861	0.214148	0.247992	0.342549	0.25841	0.536112	0.16466	0.356871	0.249759
RP11-597D13.7	1.59758	1.38738	1.68418	2.60404	2.25035	1.43724	1.84769	4.87799	4.03553	6.13321	3.18603	4.86256	4.24858	4.37544
NCR1	0.622884	1.20482	0.520751	1.67221	0.512852	0.961998	1.50591	0.5126	0.336368	0.920327	0.361276	0.0	0.439344	0.498926
PLA2G12A	8.20983	9.55892	8.8907	11.3632	11.1665	10.7197	10.6646	12.2305	14.2112	14.2523	11.192	10.9928	13.3169	10.42
RP11-231N3.1	0.0	0.0	0.0	0.430246	0.0	0.349657	0.122636	0.0	0.0	0.0	0.0	0.0	0.0	0.0
MEP1B	0.0	0.154243	0.0	0.0276349	0.0	0.0	0.0327453	0.207281	0.0376255	0.093655	0.192056	0.0	0.101473	0.0
PCDHB1	0.0104299	0.0433425	0.0508636	0.00974917	0.0111622	0.101113	0.0572977	0.0399456	0.0	0.0107081	0.0112099	0.110751	0.0439459	0.0386165
AP000240.9	0.86545	0.647411	0.0	0.0	0.229294	0.236853	1.62152	0.0	0.0	0.46586	0.0	0.0	0.0	0.274577
RP11-48F14.1	0.0	0.0	0.0	0.0	0.0	0.0	0.0	0.0	0.0	0.0	0.0626353	0.0	0.0	0.0
RP11-403I13.4	0.0	0.0	0.0	0.0934926	0.0	0.0	0.0	0.235138	0.225275	0.0	0.0	0.0	0.0	0.0
HAVCR1	0.0679336	0.165565	0.175585	0.16638	0.0	0.174916	0.0	0.0409658	0.0	0.101275	0.307643	0.0	0.0	0.932965
GPR152	0.0	0.398421	0.0	0.0	0.0	0.0	0.0	0.0	0.0	0.0	0.0	0.0	0.0	0.0
HMGA1P3	0.0	0.0	0.374111	0.0	0.0	0.0	0.0	0.0	0.0	0.0	0.0	0.0	0.0	0.0
SLCO1B3	0.0	0.0	0.0	0.0	0.505196	0.177855	0.0605431	0.0	0.0	0.535777	0.0	0.0	0.273553	0.000976685
PSMA5	17.5473	18.304	11.0632	15.9816	15.3144	14.1059	19.8212	12.6125	14.1335	18.2967	13.5938	7.95369	16.8745	12.3422
RP11-566K11.5	0.0	0.0	0.11809	0.0521594	0.114883	0.110197	0.112357	0.16817	0.0545056	0.0	0.0	0.0493332	0.0	0.0
CHCHD4	4.48497	5.46791	4.03809	4.90079	3.4765	4.86057	5.5154	3.2941	5.66926	3.75022	2.98403	2.35658	3.17163	3.63831
RP11-300E4.2	0.0	0.139523	0.0	0.0	0.0	0.0	0.0	0.0	0.0	0.0	0.0	0.0	0.0	0.0
RP11-495P10.5	0.0	0.0	0.0	0.0326567	0.0	0.0	0.0	0.0	0.0	0.0	0.0	0.0630396	0.0	0.0
CLDN20	0.0	0.0	0.0	0.0	0.0	0.0	0.0	0.0	0.0	0.0	0.129325	0.0	0.0	0.0
ANKRD23	2.10324	1.7654	1.62909	1.80869	1.26282	2.68194	1.6383	1.87921	1.66375	3.31183	2.91498	2.48676	2.80128	2.93118
RP11-382A18.3	0.0	0.0	0.0	0.0	0.0	0.0	0.0	0.0	1.99335	1.82259	0.0	0.0	0.0	0.0
GK2	0.0	0.0	0.0	0.0	0.0	0.0	0.0	0.0	0.0	0.0	0.0	0.0	0.0	0.0
RECQL	14.888	16.2949	15.2371	16.1586	17.3751	17.0778	17.3115	14.1422	15.5059	15.9496	15.7433	15.9026	16.723	16.6713
GLUD2	0.821255	1.01237	1.4616	1.27582	1.85555	1.18123	0.899088	1.51683	1.6932	1.23403	0.946042	1.1124	0.949811	0.923499
RP3-425C14.5	0.318163	0.543312	0.462293	0.32072	0.331027	0.76141	0.334934	0.291948	0.935838	0.510662	0.426519	0.431678	0.367706	0.218024
DPPA4	0.0	0.0	0.092448	0.0	0.0	0.0	0.0	0.0717631	0.0	0.0305482	0.0	0.0	0.0	0.0
RP1-151F17.2	1.56407	2.4078	2.15271	2.10135	3.21274	4.10792	2.48613	3.18611	3.14556	4.09642	2.27821	3.02742	2.0221	3.15972
SPTBN5	0.915083	1.21141	0.966824	0.652376	1.05807	0.553644	1.047	2.05126	0.720638	0.875983	1.10559	0.73514	2.65694	0.55111
THAP12P4	0.0	0.0	0.0	0.0	0.0	0.0	0.0	0.0	0.0371573	0.0319977	0.127701	0.0	0.0681897	0.0727985
SNX18P10	0.131278	0.0	0.0	0.0	0.737166	0.325591	0.0	0.0	0.0	0.0	0.143818	0.0	0.413677	0.33588
OR9G4	0.0	0.0	0.0	0.0	0.0	0.0	0.0	0.0	0.0	0.0	0.0	0.0	0.107203	0.0
PXMP2	6.20488	4.91798	3.5107	8.54822	7.46308	5.20873	7.68027	5.56327	4.68702	5.35424	3.22847	2.52219	5.70481	2.46297
TRPM5	0.0	0.0277952	0.0	0.0240052	0.104648	0.108827	0.110664	0.0200866	0.0959285	0.133747	0.0	0.0683966	0.0	0.131505
GLRB	5.05095	4.63733	2.25229	4.04382	6.62629	4.05471	2.44929	3.5707	2.72302	4.62677	1.89968	4.37903	3.08152	1.34741
OLIG2	0.0	0.0	0.0	0.0	0.0	0.0	0.0	0.0	0.0	0.0	0.0	0.0	0.0	0.0
MINCR	2.68869	2.18879	2.78028	1.8473	1.24205	1.05425	1.8288	2.55318	0.255314	1.92727	1.5741	2.42651	1.83931	3.84917
HOMER2	20.9757	25.1252	26.664	20.8185	26.1526	27.8661	25.0551	24.4748	48.2149	55.8764	20.6757	33.9429	32.4097	40.6503
LINC01090	0.0	0.0	0.0	0.0	0.0	0.0	0.0	0.0	0.0	0.152898	0.0	0.0	0.0	0.0
DOT1L	13.544	15.0757	9.45696	12.6177	10.7661	13.588	12.6624	10.7306	9.28979	8.58313	8.26562	7.46927	12.4958	8.48681
RP11-212D19.4	0.0	0.0	0.0	0.488006	0.0	0.0	0.0	0.0	0.0	0.0	0.0	0.0	0.392415	0.0
MRGPRF-AS1	0.709684	0.784665	1.46	1.02672	1.36822	1.33339	0.497096	1.46766	2.66166	0.584664	2.20614	3.27248	0.806613	0.675999
RP11-74D7.3	0.706985	0.932576	0.276334	0.415981	0.936525	1.00437	0.742688	0.0	0.81001	2.49458	1.64506	1.66849	1.34059	0.848954
CPT1B	3.23029	12.1048	2.67446	7.63161	8.27776	5.24827	3.34767	4.60747	3.97267	7.8493	7.50696	7.38066	8.07958	8.95752
DOK5	1.13495	1.79714	1.3972	0.673972	1.95283	0.384184	0.0962698	0.721219	0.82602	0.814353	1.03856	1.3964	2.00488	0.812659
RP1-283K11.2	0.315043	0.0	0.0	0.0	0.0	0.0	0.0	0.0	0.0	0.0	0.0	0.0	0.0	0.0
IP6K3	0.216602	0.0570767	0.0617645	0.438911	0.472061	0.0813812	0.475432	0.605856	0.151086	0.0	0.171502	0.0259659	0.046223	0.574618
SUMO2P1	0.0	0.0	0.0	0.253766	0.0	0.0	0.0	0.0	0.0	0.0	0.0	0.0	0.0	0.987015
FLYWCH1P1	0.0	0.0	0.132227	0.0	0.0	0.0	0.0	0.0	0.0	0.157968	0.0881194	0.10848	0.0738484	0.688589
NPHP3-ACAD11	0.749202	0.195408	3.37872	1.81358	3.01554	0.900595	2.27697	1.05976	0.728494	0.77452	0.635633	4.3512	1.76339	2.0683
FAM215A	0.0	0.0	0.0	0.0	0.0	0.0	0.0	0.0	0.0	0.0	0.0	0.0	0.0	0.0
TRPC7	0.0	0.0	0.0	0.0	0.0	0.0	0.0	0.0	0.0	0.266324	0.0	0.0	0.0	0.0
CCL22	0.515075	0.854211	0.162172	1.0882	0.0890489	0.731852	1.36239	0.383547	0.54414	0.647309	0.43536	0.814455	0.706224	1.20872
TP53AIP1	0.62322	0.677099	0.989	0.428866	1.06905	0.457169	0.240303	0.557653	0.113818	0.889256	0.0602071	0.19638	0.0822318	0.278477
CERKL	1.49809	2.32709	2.27696	1.43522	0.92381	1.29238	1.19646	3.33329	0.240408	1.79293	1.63667	1.20621	1.61026	1.4472
NNT-AS1	4.36884	3.48884	2.97443	4.75517	5.13643	5.17532	4.79733	6.14589	3.4376	4.09236	5.15927	3.1607	3.85776	5.36602
STARD3NL	23.0261	26.6589	18.7826	21.8612	27.5488	25.2247	26.5927	22.5099	18.9105	20.9951	15.8405	28.1338	21.1789	21.6194
ARHGEF16	4.17974	6.16026	2.88834	4.59471	4.03718	5.34898	4.53695	4.20521	5.16061	4.44189	4.5048	3.09256	5.45872	3.18007
ENO1P2	0.326739	0.531783	0.0	0.464071	0.0894798	0.0895394	0.0902404	0.431031	0.0	0.172185	0.0	0.0	0.52228	0.0
GPR88	0.0	0.0	0.0	0.0	0.0	0.0	0.0	0.0	0.0	0.0	0.0	0.0	0.0	0.0
AC009312.1	0.0	0.144699	0.0	0.128872	0.0	0.144611	0.287182	0.0	0.0	0.0	0.0	0.0	0.0	0.0
ADAMTS19-AS1	2.41029	1.82726	3.39016	4.73002	4.34139	0.487154	2.27777	3.01925	2.874	1.83708	2.58458	8.8484	3.47449	2.7401
SPX	0.486607	0.704842	1.84941	0.539487	0.271651	0.35398	0.317266	0.93025	1.60133	5.5896	1.46812	1.9558	3.40808	5.94367
RPS6KL1	2.40536	1.22113	1.25888	2.86877	0.616954	1.23806	3.04176	1.0331	1.3545	0.862263	1.61081	1.86932	1.62523	0.819838
RP1-191J18.66	0.912994	0.644998	0.196458	0.31227	0.418022	0.324218	0.476649	0.319959	0.633008	0.186774	0.246747	0.225061	0.117695	0.0404019
IGKV3D-15	0.0	0.0	0.0	0.0	0.123593	0.0	0.0	0.0	0.0	0.0	0.0	0.0	0.0	0.0
AP006547.3	0.0	0.135441	0.0	0.0	0.0	0.0	0.0	0.0	0.0	0.0	0.0	0.0	0.0	0.0
CH507-145C22.3	1.10174	0.768579	0.795719	1.69506	1.12839	0.892045	0.444577	1.49648	0.387944	0.606539	0.183827	2.71891	1.51849	0.806442
SMARCC1	28.2962	29.9982	25.17	31.5009	30.35	30.2216	29.0428	26.1869	28.1027	23.8189	19.6554	22.2439	26.0109	24.7499
XXbac-B444P24.13	0.277601	0.444841	0.698617	0.39939	1.18025	1.0328	1.21083	0.725883	0.928812	0.276491	0.886607	1.00163	1.012	0.663841
DNMT3B	2.34109	2.55498	1.13285	3.29576	2.31692	1.9476	2.70679	1.89288	0.956759	1.5763	1.16612	1.05529	1.66917	0.978214
HFE2	0.0	0.0	0.0	0.0	0.0	0.0877406	0.0	0.0	0.0	0.0	0.0	0.0	0.0	0.0
RP11-221N13.3	0.0	0.0	0.0	0.0	0.142968	0.0	0.0	0.0	0.0	0.0	0.0	0.0	0.0	0.327315
RP11-1060J15.4	0.699854	0.0	1.38956	0.501565	1.21572	0.598399	0.0	0.0	0.0	0.0	0.886279	2.15344	0.945303	0.0
MIR4435-2HG	18.4622	19.7842	8.67247	15.8832	14.4019	16.9332	17.2775	14.4495	7.46538	16.1322	11.5951	6.80233	12.9749	9.7382
LRRC3B	8.41308	4.69772	5.02744	7.7649	6.53358	2.27769	8.9907	5.85815	3.61936	2.95995	4.5748	2.19329	7.65104	0.912053
C7orf55-LUC7L2	0.0221291	0.627687	0.118435	0.341088	0.0569428	0.0386078	0.267637	0.258468	0.129705	0.181299	0.082553	0.220488	0.121516	0.0721129
RP11-62J1.4	0.0	0.0	0.0	0.265236	0.0	0.0	0.0	0.0	0.0	0.0	0.0	0.0	0.0	0.0
AC109815.2	0.0	0.0	0.0	0.0	0.0	0.0	0.0	0.0	0.0	0.0	0.0	0.0	0.0	0.230813
SLC23A1	0.987459	1.69448	1.63552	1.14634	3.41006	0.772043	1.19033	4.59976	0.28506	4.11092	0.602375	2.54535	1.16967	0.156379
RP11-1C8.6	1.16108	1.77655	2.96553	3.35511	2.51815	3.34362	3.98854	2.50368	3.31007	4.83211	2.88154	3.23812	1.42944	2.75874
TRIM27	33.8672	32.7499	34.2219	36.4551	32.1169	38.2864	35.3914	34.6186	36.5935	31.0304	23.6452	32.6235	37.6926	29.7372
AC007278.3	0.0415558	0.0	0.0	0.0	0.0806442	0.0	0.131739	0.0	0.0738444	0.0	0.0471134	0.0	0.0499114	0.0
PIAS3	35.9109	40.8304	40.5588	36.8745	35.3214	38.2395	35.7103	41.15	55.2934	46.6281	38.5186	38.6923	41.4718	31.224
CNOT6LP1	0.0566759	0.0	0.0	0.0	0.0	0.0	0.0	0.0	0.0	0.0	0.0597756	0.0	0.0	0.0
GAPT	0.912501	0.707356	0.428136	0.406392	1.29475	0.501896	1.00738	0.489887	1.0585	1.16257	0.822508	1.56562	2.13608	0.882215
CR1L	0.0495099	0.781873	0.0435678	0.942868	0.166946	0.438798	0.189225	0.741752	0.0	0.254047	0.3111	1.08071	0.235333	0.558643
RP11-82L18.2	0.819867	0.505066	0.0617047	0.243248	0.504084	0.0	0.0	0.787802	0.285614	0.249535	0.143072	0.135054	0.0	0.904403
ZIK1	2.23992	3.03976	2.85074	2.73456	3.3264	2.91967	3.15809	2.94917	2.84626	2.52074	2.89283	4.00423	1.7012	2.3658
KRT8P17	0.0	0.0	0.0	0.0	0.0	0.0	0.0	0.0	0.0	0.0	0.0	0.0	0.0	0.0
RP11-649A18.3	0.0596804	0.0591072	0.135709	0.0515118	0.0559432	0.0535221	0.110953	0.107364	0.0475741	0.0981509	0.0	0.0	0.331449	0.189541
RP11-402J7.2	0.16803	0.268177	0.0	0.0792839	0.0	0.194664	0.398046	0.0	0.473871	0.0	0.507092	0.0	0.508358	0.654962
ATG3	19.4026	18.3954	15.9752	18.0288	16.3837	21.9667	18.7271	16.9706	18.61	18.8178	15.5568	17.6363	19.3338	17.2779
PPP1R2	21.6378	18.8463	25.036	20.3226	18.7087	21.1348	20.9425	18.2279	18.2277	19.9045	20.7352	16.9784	20.3073	19.3772
KLHL18	9.00153	7.6307	6.82618	8.71211	8.35656	8.57331	8.4729	7.08772	7.00878	6.00709	5.91336	4.55244	6.39575	4.72088
AC005013.5	0.380335	0.0	0.0920907	0.0	0.0	0.0	0.0	0.430157	0.0	0.0	0.268605	0.0	0.0	0.0
GRK2	20.3531	19.8318	17.3993	19.6047	18.9626	19.2274	19.6851	14.6807	20.514	16.5252	16.9212	15.2797	22.3027	17.9598
MTCO3P19	1.89063	1.7948	6.63746	2.69065	1.84947	3.14937	0.403029	2.17426	1.71321	2.70447	2.7411	0.889412	4.6672	2.76181
LRRFIP2	21.8978	22.1084	31.6973	24.4322	23.4634	20.9376	23.4733	25.0436	24.9525	24.1059	26.1789	23.7867	22.7884	22.273
AL022393.9	0.461379	0.289999	0.649712	0.397854	0.311572	0.0781577	0.0	0.746314	0.162118	0.716723	0.237553	0.959024	1.55748	0.414376
EDEM3	12.6384	11.8933	15.2668	16.0648	14.4718	14.6163	13.8146	10.37	16.4784	14.3367	14.7623	9.80383	13.2139	11.7178
RP11-238K6.1	0.0	0.0	0.0	0.0154869	0.0	0.0567988	0.0	0.0	0.0	0.0913526	0.0191678	0.0	0.0	0.0208456
PWAR1	1.24315	1.72041	1.6623	1.15755	1.02754	1.87484	0.660097	1.81245	1.78506	1.19876	1.62024	1.54697	1.45526	0.424525
ADAMTS12	11.7867	9.36154	4.94155	7.26166	10.6393	4.69264	8.448	8.47002	5.53987	10.0166	5.52379	10.773	7.12073	9.35591
CCDC136	4.77818	4.60614	7.18805	3.92848	7.1534	5.30008	4.51656	4.61102	2.93567	3.9882	6.06189	8.20173	3.7524	6.42978
RP11-83N9.5	0.193214	0.070904	0.0368834	0.244473	0.0685638	0.103303	0.215862	0.10665	0.101212	0.191645	0.199206	0.258655	0.166803	0.0
C14orf119	11.8187	12.4843	11.2673	14.1378	12.2737	11.5109	12.7997	7.82247	10.6329	10.9073	8.19029	9.47373	9.7727	11.551
ZNF33BP1	0.589023	0.861743	1.9581	1.10701	0.921653	0.798355	0.514421	0.952268	1.54502	1.15087	1.51517	1.45543	1.01424	0.997092
BARX1	0.0	0.0	0.0	0.0	0.074288	0.0	0.0	0.0	0.0	0.0	0.0	0.0	0.0	0.0
HIC2	2.42659	2.95063	1.97235	2.76675	2.64396	2.85901	2.76765	2.67335	2.53685	2.20992	2.54957	2.0973	2.18677	2.16131
RP11-93I21.2	0.0	0.0	0.0	0.0	0.0	0.0	0.0	0.0	0.0459432	0.0	0.0506299	0.0	0.0	0.0
RP11-119H12.6	0.0	0.0	0.0	0.0	0.0	0.0	0.0	0.0	0.0	0.0	0.0	0.0	0.0	0.0956039
RP11-945F5.1	0.0	0.0	0.0	0.12837	0.0	0.0	0.0	0.182088	0.0	0.0	0.146165	0.0	0.0	0.0
TMEM11	9.31118	7.87708	9.10233	11.5552	8.32378	11.0205	9.78763	8.93774	9.72437	8.24258	7.86405	6.57871	8.41097	8.9424
SMURF2P1	0.0	0.364168	0.0	0.0	0.0977563	0.0	0.0	0.0	0.0	0.0	0.163585	0.201927	0.0	0.119126
KATNBL1	31.7399	35.2301	30.5673	31.6572	35.3481	35.6835	33.3724	34.4565	35.6751	37.7237	32.3018	34.3568	32.524	30.7676
GRM7	1.21998	1.94976	2.84859	1.98568	2.73509	3.08647	3.05704	2.45587	2.3993	1.62241	2.55138	5.31197	1.99144	3.08771
FRRS1	4.33892	3.6051	3.03558	3.44177	3.75566	2.80746	2.41754	5.05374	4.85361	5.34005	5.1453	3.76065	3.40216	6.16329
RP11-630I5.1	0.0	0.0	0.0	0.0	0.0	0.0	0.0	0.0	0.0	0.0	0.0	0.0	0.0	0.0
RP13-131K19.1	0.0	0.0	0.0	0.0	0.0	0.276222	0.0	0.0	0.0	0.0	0.0	0.0	0.137347	0.0
SLITRK4	1.33725	5.37676	2.49697	1.11875	1.92474	2.33441	2.54439	4.26398	8.2008	0.93526	5.80665	3.3735	5.47101	1.39132
PRDM1	22.1532	18.5776	15.1634	20.9589	25.4719	28.6885	23.8392	20.2409	15.1728	19.8972	13.8138	22.6291	24.4314	46.0357
SECISBP2	23.2483	28.4727	27.6604	27.5674	26.0397	36.3262	30.601	32.2062	31.5872	29.8547	34.0291	38.9732	33.2685	36.4175
RP1L1	0.049994	0.00718732	0.0296379	0.132991	0.0136052	0.0202436	0.0767463	0.197813	0.0348158	0.0867775	0.0326038	0.0642877	0.0891717	0.022548
KRT38	0.0	0.0	0.0	0.0	0.0	0.0	0.0	0.10273	0.0323111	0.0	0.0	0.0	0.0	0.0
TERF1	13.1149	14.926	18.7958	15.6866	16.6329	18.4654	16.1026	19.3837	21.4118	18.9946	20.4554	15.3656	17.1754	21.7426
PLXND1	54.4095	44.9155	67.3687	53.777	54.655	47.5226	52.9142	58.3827	58.6314	63.4158	73.0403	57.1327	69.0988	64.2072
FOXC1	0.632144	0.585163	0.1541	0.187895	1.30318	0.286554	0.285471	0.462503	0.321641	0.249979	0.522235	0.389154	0.171043	0.572186
OLFM1	60.4506	40.6755	52.0357	49.4393	50.7903	26.4282	34.7542	39.2095	61.8183	59.166	30.9724	25.0222	41.428	3.83501
FAM230B	0.0	0.0	0.0	0.0	0.0	0.0	0.0	0.0	0.0	0.0	0.0	0.0243671	0.0	0.0
DNAH10OS	0.749926	0.665075	0.277337	0.557999	0.66953	0.35449	0.57222	0.520665	0.400008	0.317693	0.383377	0.278627	0.849966	0.366609
CDK5RAP1	11.3827	12.9537	9.23549	11.9111	10.1533	13.9862	10.4785	10.2031	9.861	11.3377	11.6455	10.3769	9.44458	11.2235
TACSTD2	20.2872	44.2757	8.64248	16.4078	23.1135	18.6202	14.3449	22.6047	5.84116	14.4653	13.7092	18.6091	23.9297	11.8085
MOCS1	3.08689	4.21371	4.03954	3.86074	5.69605	3.27118	3.75992	5.51142	3.46966	4.97709	5.32839	4.91229	5.53841	6.89533
USP20	10.2563	10.073	7.82025	9.75631	9.00135	10.8898	9.19686	8.17714	8.70554	10.3618	9.39892	12.1752	10.9239	9.65685
AGA	5.52502	7.43704	5.11678	7.81532	6.96672	6.40633	7.7	8.16654	6.46247	10.0837	7.65009	6.47182	9.84853	6.00265
KHDRBS2	0.76533	1.86272	1.71799	2.39675	0.332018	1.40422	2.13062	0.940486	1.08586	0.578165	1.28194	4.79794	1.01811	0.26958
RPL5	280.891	314.621	332.279	341.799	261.963	331.56	333.811	269.502	351.067	278.826	269.706	343.777	297.622	276.784
RP5-1157M23.2	0.17816	0.540025	0.722457	0.645991	0.659201	1.02757	0.727548	0.185216	0.762369	0.360078	0.503958	0.520837	0.20943	0.485562
NECTIN3	4.73809	4.42112	4.55608	6.18383	5.25415	6.44277	7.95725	4.43138	4.45118	6.42127	5.89341	3.88456	4.06179	5.79097
AC012358.8	1.08738	1.48175	0.585019	0.493618	0.302213	0.448854	0.377321	2.47614	1.27025	1.79914	1.66059	1.79077	2.23146	0.732914
CSN1S1	0.0	0.0	0.0	0.0	0.0	0.0898147	0.0	0.0	0.0	0.0	0.0	0.0	0.0	0.0
VPS52	22.4024	29.233	36.7441	25.7026	24.2429	28.1167	24.9005	33.2762	32.9601	30.7713	25.6999	36.4419	27.7923	30.1537
MOV10L1	4.90533	4.94943	5.03239	3.1249	6.45787	3.41798	3.494	3.96443	3.04774	5.81177	4.55212	4.15903	4.31785	12.1235
CCL8	0.0580166	0.0639925	0.0	0.0567617	0.0	0.0	0.127799	0.0	0.0	0.0579084	0.389315	0.29896	0.605912	0.209351
CTD-2337A12.1	0.0	0.443566	0.0	0.463771	0.153192	0.0	0.204599	0.376932	0.122968	0.0	0.22271	0.590147	0.0	0.172325
MIA	0.0	0.0	0.0	0.0	0.133963	0.0	0.0	0.0	0.0	0.600103	0.173685	0.15436	0.444534	0.336672
MTMR4	16.8251	18.6337	14.3706	19.0428	17.7578	19.7073	18.3155	17.188	15.7998	15.3949	16.5258	19.0407	16.0421	19.0169
B3GNT4	0.0	0.0308133	0.0	0.0782982	0.0566183	0.202715	0.24075	0.0	0.0	0.127882	0.0774688	0.0	0.0	0.0
ZEB1-AS1	5.00852	3.12417	4.73348	5.49858	4.04488	4.90319	5.29355	6.15116	6.42493	6.68211	5.93468	4.94207	3.46678	6.54493
RPL7L1P11	0.0	0.0	0.0	0.0	0.0	0.0	0.0	0.0	0.0	0.0	0.0	0.442378	0.0	0.0
STYX	10.6316	11.315	9.49343	12.9574	12.752	12.4326	12.5528	5.79548	10.1771	10.0117	7.30445	7.38504	10.26	9.70335
RP11-350N15.3	0.0	0.0	0.0	0.0	1.16276	0.0	0.0	0.0	0.0	0.0	0.0	1.13816	0.0	0.0
DDR1	35.572	41.0185	30.9869	31.3818	34.6151	37.7187	30.029	45.1082	37.8292	46.4475	39.304	38.879	46.9441	55.0741
RPSAP33	0.0	0.0	0.0	0.0	0.0	0.0965825	0.0	0.0	0.0	0.0	0.0	0.0852171	0.0	0.0
AC000095.9	0.152826	0.0	0.0	0.130474	0.0	0.0	0.0694629	0.22704	0.0	0.0	0.0	0.0	0.0632697	0.171901
BRD8	29.033	27.1918	29.2149	33.3701	28.9336	34.3162	31.7655	34.4069	26.4782	31.8663	25.1709	37.7094	34.8796	36.0042
IGHV1OR15-3	0.0	0.0	0.0	0.476191	0.0	0.0	0.566132	0.0	0.0	0.0	0.256052	0.0	0.477909	0.0
ECHS1	41.8683	27.6336	14.1649	21.5805	25.5814	27.9505	28.4029	19.1749	18.8261	23.1013	17.6334	16.0121	21.9931	14.8339
CDH13	35.6798	20.7504	50.2572	21.9783	31.8246	14.6253	14.225	14.9983	24.2223	23.6925	74.5484	45.3161	7.66848	72.075
SIX2	0.0491523	0.0541208	0.305727	0.28804	0.0519626	0.0998336	0.0505477	0.134589	0.265938	0.125535	0.474657	0.0	0.159955	0.268491
RP11-213G2.2	0.0	0.0	0.0	0.162994	0.0	0.0	0.0	0.0	0.0	0.0	0.0	0.0	0.0	0.0
MYO1G	1.42468	0.622167	0.801045	0.893866	0.616803	1.35072	1.3345	0.683848	1.15703	1.20937	1.50652	1.36734	0.966828	2.51371
RP11-375N15.2	0.516533	0.44525	0.357212	0.252662	0.425177	0.479412	0.203544	0.141995	0.789457	0.317601	0.204002	0.0564211	0.19009	0.0
GPR108	13.1632	15.4453	13.1657	15.5347	12.9546	16.6721	18.1226	13.9098	14.517	21.302	14.0795	19.9691	16.385	24.2459
RP11-3P22.2	0.0	0.0	0.0	0.0	0.0	0.114999	0.0	0.0	0.0	0.0	0.0	0.0	0.0	0.0
AC012123.1	0.28647	0.42866	0.0845144	0.384746	0.433039	0.603966	0.549649	0.883423	0.209343	1.03573	0.404394	1.37543	0.247278	1.34529
LILRA2	0.417545	0.120762	0.0412866	0.139305	0.113421	0.0428281	0.0891388	0.0513449	0.0399133	0.168883	0.399156	0.0352064	0.301567	0.173453
TRIM49D2	0.0	0.0	0.0	0.0	0.0	0.0	0.0	0.0	0.0	0.0	0.0	0.0	0.0	0.0
RP11-88H12.2	0.209918	1.07181	0.0	0.0	0.0	0.233659	0.684268	0.937121	0.482868	0.226879	0.22451	0.242733	0.240721	0.257959
RP11-64C1.1	0.0	0.0	0.0	0.0	0.0	0.155306	0.0	0.0	0.0	0.0	0.0	0.0	0.0	0.0
LINC01007	0.0489389	0.0	0.0	0.0	0.0537205	0.0	0.0	0.0	0.0	0.0470248	0.0	0.0	0.0	0.0
HRASLS	0.0	0.309387	0.615199	0.500153	0.0	0.329466	0.227541	0.458051	0.427958	0.334276	0.0711362	0.121335	0.0663721	0.425989
RAD51L3-RFFL	0.0342881	0.566953	0.250213	0.0	0.0	0.049268	0.0538497	0.966213	0.188526	0.0427297	0.0	0.267065	0.0	0.0
ARAP1	38.4004	35.9012	32.2644	38.1422	39.3464	42.5145	37.0812	42.2769	35.1626	48.5837	49.5132	52.3614	37.8286	36.6445
LRRC18	0.29919	0.133164	0.222262	0.278578	0.404217	0.137112	0.315206	0.698203	0.091556	0.588168	0.0463955	0.0405659	0.25038	0.0
SPOCK3	0.0	0.0396935	0.447442	0.185971	0.262155	0.0545194	0.0	0.254675	1.01008	1.109	1.05532	0.736201	0.186744	0.0
SELENOS	16.7059	23.7015	17.9548	21.5663	26.5209	19.7094	22.8171	20.0489	27.4282	15.7727	13.6582	18.4916	20.8279	19.7059
RPUSD2	1.97265	3.39253	2.7813	3.74546	3.83035	4.0834	3.36923	2.48225	2.68375	2.58456	1.94301	1.87471	2.474	1.83012
HILPDA	7.51593	14.7983	8.05386	12.4333	10.3036	11.8193	11.1098	10.2548	10.5994	6.52343	7.18591	9.38378	10.7499	11.2082
PLAU	15.1435	8.88212	6.6287	10.6189	11.0307	11.685	12.5086	11.4831	9.04477	16.015	9.30385	5.98702	13.2623	3.47888
RP11-304F15.5	0.0	0.0	0.0	0.0	0.0	0.0	0.0	0.0	0.0	0.0935625	0.0	0.0	0.0	0.0
RP11-517A5.7	0.0	0.0	0.0	0.0	0.0	0.0	0.0	0.0	0.0	0.0	0.0	0.0	0.0	0.675233
THAP12P3	0.0	0.0	0.0	0.0	0.0303327	0.0	0.0	0.0	0.0	0.0	0.0	0.0	0.0	0.0
RP1-197B17.4	0.58838	0.221485	0.818438	0.0	1.08231	0.43076	0.0	0.23856	0.221516	0.0	0.213922	0.0	0.205659	0.974878
PCDHGB4	3.37154	3.65489	4.02638	3.79831	4.49512	5.7932	3.66777	4.50555	5.40983	6.17017	4.74618	7.15784	3.74682	7.37584
CAP1P2	0.0	0.0	0.0950917	0.0	0.0	0.0	0.0	0.0951234	0.0	0.0	0.0	0.0	0.0408615	0.0
DUX4L9	0.0	1.30929	0.0772969	0.0	0.104586	0.0	0.0	0.172303	0.151323	0.0834206	0.0	0.0	0.0	0.0
GPBP1L1	46.7257	47.2127	45.5355	51.3455	44.6523	59.051	49.668	53.6562	55.9036	44.5637	44.1859	50.7221	43.9604	52.8336
TNNI2	0.0	0.0	0.232342	0.0	0.0	0.0	0.0	0.0	0.101327	0.365649	0.708465	0.553496	0.0	0.117006
KRT83	0.0	0.0	0.0	0.0	0.0	0.0	0.0	0.0	0.0	0.0	0.0	0.0	0.0	0.0466284
TRAPPC13P1	0.204006	0.0	0.0	0.0	0.0	0.0	0.0	0.0	0.0	0.0	0.0	0.0	0.0	0.0
NUDCD3	18.7834	18.8364	9.41257	21.3855	15.7975	20.0315	17.1732	14.541	11.4165	17.2954	13.7257	12.0287	15.5451	17.4409
RP11-982M15.8	0.0398995	0.13588	0.162381	0.0773084	0.151577	0.0	0.041957	0.0	0.102039	0.0380741	0.229617	0.0759417	0.24574	0.0
MYCBPAP	1.11022	1.61953	1.55384	1.78981	1.55061	1.44869	0.659769	1.88557	0.804129	1.5701	1.02906	3.63602	2.00443	1.84724
EEF1D	142.758	159.234	127.836	171.665	142.771	172.71	185.484	126.164	167.403	154.034	118.757	121.277	140.302	170.862
AMACR	5.00167	6.06341	3.49183	7.87123	4.04157	4.1595	3.26902	5.10234	3.64921	6.69772	5.22226	4.9949	4.53572	4.01352
CERS6	12.5188	14.192	11.5022	14.0638	17.2764	12.3777	13.0606	14.0633	14.1265	14.9286	12.1233	8.66424	12.5565	7.69335
RP11-395N6.4	0.0	0.0	0.217453	0.0	0.0	0.0	0.0	0.0	0.0	0.0	0.264272	0.0	0.0	0.0
LYPD5	0.402065	0.292547	0.272848	0.962625	0.409107	0.464775	0.955284	0.680465	0.361591	0.736191	0.55996	0.356568	0.245095	0.407418
SUMO3	26.8935	22.745	21.4859	30.6393	24.2367	22.8848	29.9654	21.6182	24.1892	21.9429	16.8307	13.0981	21.3157	12.5442
CTB-79E8.2	0.0	0.0	0.0	0.0	0.0	0.0	0.0	0.0	0.0	0.0	0.0	0.0	0.0	0.0
CTC-215O4.4	0.0	0.0	0.0	0.0	0.0	0.0	0.0	1.34275	0.0	1.64504	0.0	0.0	0.0	0.0
SATB2	3.93066	6.05232	3.67472	3.04416	6.91498	1.96929	3.51965	2.47731	2.50935	2.39966	1.96053	1.89375	4.08079	1.46735
PAEP	20.4615	2.88209	4.89236	4.12815	4.33824	2.14572	7.79214	4.78758	1.18008	11.416	36.5961	0.244966	6.06129	558.426
RP13-977E11.1	0.0	0.0	0.0	0.0	0.215961	0.0	0.0	0.0	0.0	0.0	0.0	0.0	0.0	0.0
ELK4	23.3448	18.6591	19.7891	26.6898	21.8	24.8076	26.578	19.808	23.5498	20.7592	21.5075	17.2603	24.8446	42.2893
CHCHD4P4	0.0	0.0	0.0	0.0	0.0	0.0	0.0	0.0	0.0	0.0	0.0	0.0	0.0	0.0
RGPD1	0.482244	0.661339	2.5472	0.449573	0.920737	0.419824	0.32956	0.513448	3.72577	0.283712	0.637749	6.25895	2.75725	3.76835
RP11-31E13.2	0.0	0.0	0.0	0.0	0.0	0.0	0.0	0.0	0.0	0.0	0.0	0.0	0.0	0.0
TUBB2BP1	0.161017	0.0	0.542437	0.0306065	0.204949	0.0809153	0.0818578	0.0427693	0.326323	0.0371964	0.040087	0.0	0.0	0.0471809
BEX1	0.551303	0.428157	1.48241	1.03723	0.332739	1.48582	1.72467	0.286102	0.263036	0.0783231	1.11469	2.70449	0.640818	0.380909
MAGEC1	0.0	0.0	0.0	0.0	0.0216004	0.0	0.0	0.0	0.0	0.0	0.0	0.0192384	0.0	0.0
RP3-476K8.4	0.0	0.961074	0.864189	1.38188	0.468662	0.939886	0.818765	0.391545	0.346898	0.914618	0.482675	0.0	0.320766	1.31237
CTD-2036P10.6	0.883493	0.282738	0.240134	1.086	1.07866	1.19615	1.52175	1.26277	0.0	0.749673	0.689055	1.36757	1.14462	1.9735
F5	0.0473416	0.0597725	0.0809119	0.033418	0.0450166	0.0860531	0.0377784	0.114648	0.0485203	0.139554	0.284871	0.148575	0.0661701	0.267848
KRT18P35	0.0	0.0	0.0388464	0.0	0.0	0.0	0.0	0.0	0.0	0.0454574	0.0	0.0	0.0	0.0
NRARP	3.70632	4.57037	2.18458	3.50389	3.5461	5.75738	2.10005	3.50589	2.78193	5.20367	3.50463	2.60317	2.47599	2.19269
RN7SKP56	0.300385	0.0	0.25763	0.0	0.32742	0.0	0.0	0.0	0.0	0.0	0.0	0.0	0.0	0.0
DLGAP1-AS3	0.0	0.0	0.0	0.0	0.0	0.0	0.0	0.0	0.143594	0.0	0.0	0.0	0.0	0.806501
GDI2	94.1744	89.3822	89.9444	96.8689	88.5965	91.5043	98.714	70.7707	89.122	82.0003	72.384	59.915	85.9455	68.432
HS3ST4	0.0	0.0	0.0	0.0701634	0.0	0.0	0.0	0.0	0.0	0.0	0.0	0.0	0.0864652	0.0
DDX39B-AS1	0.0	0.0	0.0	0.223485	0.0	0.0	0.0	0.0	0.0	0.0	0.181616	0.0	0.0	0.0
ALOX15P2	0.0	0.0	0.0	0.0379643	0.0	0.0	0.0	0.0	0.0	0.0	0.0	0.0	0.0	0.0461181
RP11-53B2.2	4.01483	3.77032	3.24851	5.10433	5.0319	4.55834	4.90659	4.8366	4.46594	4.95281	4.745	2.51019	5.3393	4.7754
AC004951.5	0.0	0.0	0.0	0.0	0.0	0.22273	0.983828	0.0	0.0	0.0	0.365701	0.13811	0.0	0.0
MIR10A	3.72172	4.47576	2.45141	5.63896	5.92951	6.60892	5.22141	6.81589	4.10072	3.99663	4.58508	5.34833	4.51293	7.9463
SEPHS1P6	0.0	0.0	0.0	0.0	0.0	0.0	0.0	0.0	0.0	0.0	0.0	0.0593259	0.0	0.0
TPMT	7.2229	7.99158	4.30998	8.66955	6.72426	7.19849	6.38862	7.0933	5.58783	6.05079	4.7477	2.64114	4.26335	2.73828
LSM11	1.6816	2.15754	1.6777	2.49354	2.37969	2.26711	2.11914	1.54012	1.56109	1.58893	2.20981	1.84556	1.6612	3.33096
RP11-571F15.3	0.0	0.239197	0.0	0.0	0.0	0.0	0.0	0.0	0.0	0.0	0.0	0.0	0.0	0.0
SMPDL3A	3.27152	3.75782	7.14154	2.3753	2.39807	5.22123	1.85764	5.43414	6.4353	5.16994	6.17095	8.74011	7.16041	19.5667
COL1A2	1435.3	1122.83	1200.4	835.377	1603.5	439.622	756.202	1192.92	1395.1	1419.69	1994.56	988.962	935.338	319.705
ZNRD1	9.17348	12.2635	9.94558	9.28755	10.1575	10.0136	12.3342	8.76771	10.1431	9.32874	8.05544	9.9312	9.33175	6.3958
HBB	91.4324	60.8057	24.7971	38.3849	117.306	16.3938	21.9337	46.1405	8.85924	122.0	51.8886	38.1104	37.6759	16.9447
AC004775.5	0.119402	0.0	0.0	0.0	0.260702	0.13379	0.0	0.0	0.0	0.616349	0.399828	0.536201	0.128776	0.0
RP11-264J4.10	0.0	0.0	0.0	0.0	0.0	0.0	0.0	0.0	0.107433	0.0	0.0	0.0	0.0	0.0
RP11-356K23.1	3.15779	7.20644	10.2944	2.58028	4.06192	1.21931	1.7041	3.51683	0.635362	4.49525	1.37443	3.93649	2.37255	0.522671
GAPDHP63	0.0	0.0	0.0	0.0	0.0	0.0	0.0	0.0	0.0	0.111584	0.0	0.0	0.0	0.0
TMEM147-AS1	6.69781	5.68193	6.29848	6.57182	4.02831	5.50646	6.20591	5.01873	6.61723	4.73726	5.85647	4.95794	5.70001	3.58827
RP5-1198O20.4	0.815861	0.9179	3.87782	0.818819	1.23763	1.79593	0.459511	1.55119	1.99647	1.60913	3.95727	4.52941	0.607212	1.91607
SNHG8	13.9145	22.2659	14.9106	29.5209	16.4237	28.2561	23.2762	18.8364	15.7468	23.6388	13.4357	17.4048	23.8238	14.9199
CTD-2587H24.10	0.0	0.137372	0.141944	0.447814	0.0	0.0	0.05875	0.124249	0.28698	0.215282	0.061559	0.291923	0.211399	0.0
ABCD2	1.03707	0.877428	2.31582	1.79333	1.86333	1.66367	1.07029	1.11256	1.40913	1.33304	3.68032	3.79256	1.29697	1.12118
DEFB132	0.0	0.0	0.0	0.0	0.0	0.0	0.0633838	0.0	0.0	0.0	0.0	0.0	0.0	0.0
LYPLA2	18.2749	19.8162	13.0066	19.7423	17.879	19.0086	17.9699	16.8921	13.151	15.9286	11.5912	10.3187	20.4097	12.5128
CLDN22	0.60798	0.164839	0.0	0.436939	0.930266	0.314321	0.459482	0.0833356	0.0	0.133175	0.0	0.0648125	0.0	0.0
RP11-326K13.5	0.0	0.0	0.323132	0.0	0.0	0.0	1.30972	0.87365	0.0	0.0	0.0	0.0	0.0	0.0
RN7SL559P	0.0	1.48736	0.0	0.324117	0.0	0.366004	0.0	0.396183	0.0	0.705407	0.0	0.0	0.0	1.23772
CTSD	71.6404	70.6617	50.5131	65.4487	82.7218	64.0141	55.4986	72.5166	58.5699	78.2559	78.7053	56.0213	81.6801	65.1409
GNB3	4.17553	5.79096	4.85495	4.42406	4.66643	4.97515	5.77322	3.71148	4.68496	6.68154	4.79915	2.08182	5.39635	2.61708
NCK1-AS1	2.33424	0.892409	2.42251	2.52438	2.13313	2.00798	3.49146	5.0768	2.57027	2.13254	1.56818	4.80914	2.91493	2.20909
RP11-475I24.9	0.0	0.189447	0.0	0.23599	0.742597	0.0	0.0	0.0	0.0	0.0	0.338764	0.0	0.0	0.0
ILVBL	12.6436	12.0811	7.17772	14.7313	13.6298	10.5411	10.4982	9.85559	9.04814	10.1206	10.5983	11.6271	10.9229	8.60808
PDZK1	2.14776	6.62218	2.27095	5.38053	1.97042	3.59886	12.9125	3.16342	2.88617	1.16747	0.846801	0.488158	1.09215	0.37055
MIR6820	0.496658	0.493474	0.724083	0.66391	0.771479	0.917308	0.930525	0.773595	0.677101	0.782736	0.741024	0.735216	0.590355	0.713952
IFT81	14.4621	13.8299	17.2165	16.9769	14.2106	17.8578	15.5426	15.4366	12.0037	12.6823	11.8576	21.4922	13.2729	13.8561
AF127936.9	3.23507	3.78939	3.10967	3.76008	4.62093	4.47206	3.01987	3.9483	3.85009	3.61441	5.02526	3.17127	4.66566	2.2615
GATM	3.28358	2.61954	1.4946	5.31432	2.4853	3.84281	4.06931	4.12011	7.48755	3.18318	3.34327	3.34521	3.23885	2.75858
RP11-466F5.4	0.0	0.0	0.0	0.0	0.0	0.0	0.0	0.0	0.0	0.0	0.0	0.0	0.0	0.0
RP11-658F2.8	15.4945	19.1842	24.4821	18.8843	15.8142	23.8672	22.0915	20.3277	18.2099	16.8031	16.5093	17.8154	16.0812	14.6548
MTCO2P34	0.0	0.0	0.0	0.0	0.0	0.155938	0.0	0.212189	0.0	0.0	0.0	0.0	0.0	0.180621
TEX38	0.169132	0.0	0.0	0.0	0.0	0.0	0.0	0.0	0.0	0.17668	0.125001	0.0	0.0	0.0
LNX1-AS2	0.0	0.0	0.225982	0.0	0.271598	0.0	0.0	0.0	0.287267	0.0	0.0	0.0	0.0	0.0
RP11-763F8.1	2.11414	8.12573	5.21303	6.05426	6.56192	1.09535	4.17769	3.64487	4.06039	0.764077	2.67052	1.90315	3.06164	0.614615
RP11-737O24.3	2.72928	2.80669	3.29107	3.08528	3.10512	2.46648	4.00788	2.96453	3.17599	2.24852	2.50334	2.15799	2.60255	3.42326
BMP4	4.36234	3.56025	1.67046	2.02948	4.16592	2.73157	4.77321	4.14799	1.3313	2.35881	2.26562	3.77075	4.54026	2.77911
TTLL3	29.6726	34.3984	36.4683	27.0736	36.8286	41.7203	35.8763	46.9249	34.6772	48.3169	43.3849	57.8612	45.58	52.1446
FIBP	36.6351	28.4413	27.2577	34.4707	27.0715	31.784	35.8047	25.7156	29.8831	26.9038	20.7651	18.9051	26.0552	20.6214
TMX3	18.2421	23.0067	22.0886	24.0166	23.635	22.2865	20.6339	24.9814	19.4979	18.98	22.8143	24.2291	26.3119	21.2835
RP1-111D6.5	0.0	0.0	0.0	0.0	0.0	0.0	0.0	0.0	0.0	0.0	0.0	0.0	0.0	0.0
SARAF	63.3987	70.9225	64.4438	72.8789	72.1878	93.3932	76.236	84.2802	77.8475	83.3989	72.5311	73.7162	67.6947	104.792
LPAR6	16.9937	17.2526	23.6756	16.7704	20.2831	27.365	17.797	25.2272	21.4542	23.773	29.8675	39.5423	27.3763	34.5133
RP11-428C19.5	0.0	0.216284	0.180089	0.0	0.0	0.0	0.0	0.0	0.449366	0.200883	0.0	0.0	0.0	0.0
FUT5	0.0	0.0	0.0	0.0	0.0	0.0	0.0	0.0	0.0	0.078336	0.116114	0.0	0.0	0.0
LEFTY2	0.358267	1.08844	3.41461	0.654943	1.08947	5.61783	2.22206	1.4784	1.41304	4.88568	4.5105	9.76234	0.554476	260.902
CAMK4	4.98022	4.32161	2.44277	5.81485	4.23412	2.23261	4.91685	3.10401	4.21244	2.34868	2.95384	3.69581	2.40483	1.30917
ENPP7P9	0.0	0.0	0.0	0.0	0.0	0.0	0.0	0.0	0.0	0.0	0.0	0.0892898	0.0	0.0
CTC-492K19.7	0.0	0.0	0.0	0.138066	0.303858	0.0	0.0	0.0	0.0	0.0	0.0	0.940962	0.0	0.0
C1orf145	1.04013	0.509917	1.14909	0.522099	0.497794	0.901657	0.79488	2.4832	0.912432	0.681083	0.668874	1.90734	1.37831	0.514011
PSMD6-AS2	6.5183	6.43307	7.78181	5.3464	4.91255	6.63962	6.96087	6.21692	5.43812	6.73365	5.94142	5.7415	7.47536	7.62935
ZBTB45	6.69211	7.02074	6.85583	6.66276	7.87108	8.63719	9.66648	7.1042	7.36554	8.02083	6.13164	4.90664	7.20218	7.87518
RP11-697N18.1	0.0	0.0	0.0	0.0	0.0	0.0	0.0	0.0	0.0	0.0	0.0	0.0	0.0	0.0
PGM5P4	0.0	0.0	0.0	0.0	0.0	0.478441	0.0	0.277925	0.0	0.0	0.0	0.0	0.0	0.0
ING5	10.6505	13.2601	10.7512	14.5406	12.7225	22.068	20.5605	14.7506	19.1057	15.9155	15.1454	16.9036	16.6182	15.5905
HOMER3	11.5555	12.3397	9.76703	11.7775	13.6139	10.5512	13.5933	14.5585	7.20887	8.14331	9.92333	6.31792	14.9154	10.574
ZNF861P	0.0	0.0	0.106169	0.0	0.0	0.0	0.0	0.0	0.0	0.0	0.0	0.0	0.0	0.0
CTD-2260A17.1	0.236051	0.406958	0.221687	0.508306	0.335712	0.440608	0.341953	0.217288	0.658707	0.419112	0.353662	0.203697	0.805713	0.49126
CITF22-49D8.1	0.0	0.0	0.0	0.0	0.0	0.0	0.0	0.0	0.0	0.0	0.0123675	0.0	0.0	0.0140574
CRYBB2	0.0	0.0	0.0	0.0712349	0.0786385	0.0	0.0	0.0	0.0	0.0	0.443764	0.0637498	0.270445	0.086278
FAM32A	21.2704	23.1184	14.4402	22.5614	20.562	20.7544	23.2986	13.4644	13.7246	14.9712	13.6001	12.8156	19.5682	17.0853
NUDT13	0.783341	0.712807	0.671516	0.781302	1.04675	0.909072	1.05931	3.19592	1.46027	1.85737	0.424734	1.88029	0.986055	1.49747
PGD	47.8687	46.6929	39.3586	50.453	41.7025	39.9372	53.8211	35.0998	42.9472	33.9957	33.0863	16.5182	37.382	17.198
SBK3	0.0	0.0	0.0	0.0	0.0	0.0605687	0.0	0.112146	0.0	0.0	0.0	0.0	0.0	0.0
PKP2	16.3595	18.9472	6.87378	17.3555	13.4349	14.6648	13.9638	15.0691	13.4835	12.5578	8.73471	10.3905	11.7917	7.97689
CNKSR3	4.97777	5.17889	4.41431	6.111	5.87167	7.05766	5.87292	8.45486	5.81751	7.70328	6.05886	9.18991	6.46119	11.18
ST7-OT4_2	0.0	0.0	0.0	0.0	0.0	0.0	0.0	0.0	0.0	0.0	0.0	0.0	0.0	0.0
AC002456.2	0.0	0.0	0.0	0.0	0.0	0.0	0.0	0.0	0.0	0.0	0.0	0.0	0.0	0.0
RP5-1065P14.3	0.0	0.0	0.0	0.0	0.0	0.0	0.0	0.0	0.0	0.0	0.0	0.0	0.0	0.0
PRAMEF6	0.0	0.0	0.0	0.0	0.0	0.0	0.0	0.0	0.0	0.0	0.0	0.0	0.0	0.0
MRGBP	2.90943	2.61813	1.92528	2.94162	2.60504	3.73207	2.92447	3.30295	1.60664	2.46424	2.4937	1.63037	3.03253	1.80119
CYP2S1	2.96098	0.846638	0.380468	0.753648	0.460478	0.531179	1.15174	0.974828	1.91999	0.87921	1.24004	0.202245	0.352707	1.01529
TAF2	17.2771	13.6347	18.8935	18.3382	20.7511	17.038	17.9712	19.5668	15.406	17.7481	15.4738	19.8003	19.5757	16.7261
TSPAN31	13.4455	12.5714	19.6679	17.344	14.7332	19.0089	16.1383	18.0072	18.8477	17.3866	16.0427	18.6701	13.9181	15.4887
VN1R110P	0.101715	0.0	0.0	0.0	0.113677	0.0	0.0	0.0	0.0	0.0	0.0	0.11416	0.0	0.0
ZNF341	1.38686	2.28286	1.12791	2.03671	1.65198	1.87929	1.9116	1.5508	2.40366	2.59616	1.83081	2.16104	1.71041	1.82647
RP5-951N9.2	0.0	0.306557	0.0	0.134582	0.302568	0.322963	0.318468	0.203156	0.348885	0.0	0.0	0.0	0.164473	0.0
HEXDC	14.2972	13.6432	11.8634	13.8475	12.1577	23.9599	15.9926	20.2015	16.926	21.1412	16.1083	30.3771	23.0496	24.3119
ENDOG	8.54439	10.3286	4.69068	12.1953	8.18269	8.40253	9.28507	5.86392	12.2072	11.2357	7.72508	2.28536	4.99204	4.21446
ANKRD34A	0.158535	0.040515	0.151048	0.139729	0.490244	0.160919	0.139964	0.271401	0.146188	0.542952	0.27282	0.0821949	0.0687185	0.113513
TBC1D3P5	0.0265378	0.0	0.0192001	0.0	0.0	0.0	0.0	0.0	0.0	0.0	0.0369644	0.0	0.0	0.0
RP11-136K14.2	0.0	0.0	0.380893	0.123106	0.282021	0.136985	0.70686	0.0	0.0	0.132786	0.97958	0.0	0.415629	0.639278
TSPAN12	5.69788	9.15216	3.50081	7.6904	7.30311	10.3999	5.84182	8.59124	3.86681	4.96138	5.24057	4.36386	8.48482	27.8859
RP11-489M13.1	0.0	1.05213	0.0	0.428838	0.392021	1.39375	0.304621	3.53347	0.578721	0.865249	0.803533	0.875863	0.0	0.0
RP11-6N17.2	0.0836926	0.22749	0.154338	0.0247966	0.0839828	0.112664	0.193253	0.27859	0.255323	0.179883	0.0	0.0248972	0.260009	0.0630619
KIFC2	5.76208	8.4254	3.87146	6.22499	6.242	9.81058	7.11205	10.2239	6.56311	7.27863	7.26303	6.98424	6.47606	8.8691
MT1M	0.133067	0.301384	0.174928	0.653691	0.560061	0.380172	0.1364	0.114778	0.111086	0.224114	0.86625	0.493725	0.106148	0.599542
AK4	4.72674	4.66751	3.1954	5.54367	4.02072	8.65677	7.63869	3.15812	5.37541	9.50485	3.35793	2.42323	4.49085	4.15538
EIF3A	34.2609	34.4562	37.6205	34.8648	32.3853	35.0759	34.6592	36.1788	38.4973	29.9267	27.1993	28.4079	34.0943	33.4645
ZKSCAN3	3.83081	4.27734	4.35927	4.18351	5.69838	4.60436	4.60081	4.46986	5.4034	4.4491	5.32639	4.38292	4.93939	3.94977
KRT8P36	0.345855	0.48896	0.377861	0.0441215	0.896868	0.451806	0.389033	0.373644	0.35848	0.230465	0.493762	0.456749	0.227261	0.166763
GABBR1	29.8394	29.2919	31.8167	27.7099	30.2686	36.45	31.5109	35.4852	31.2957	27.9101	34.0207	41.3951	27.315	39.7971
CROCCP2	6.32351	6.30671	7.60648	8.54475	2.89216	9.99052	4.12889	8.82498	8.56188	6.73726	5.74344	4.91593	9.45665	9.81415
FBXW8	8.37728	8.45823	8.19876	8.11169	8.24421	6.62862	8.78402	6.16295	8.9169	6.99228	6.88275	5.0911	7.70408	4.75183
RP11-83N9.6	0.109097	0.0	0.0609414	0.0	0.159374	0.115809	0.182694	0.142805	0.169566	0.219795	0.0733472	0.0	0.0	0.0829044
ATP5SL	18.657	15.1791	15.5283	15.6421	16.5301	17.1058	13.9789	15.0495	16.706	14.2585	12.2616	11.5478	19.1123	13.3982
AC090286.2	1.12337	0.955705	1.23464	1.29167	0.47799	0.360463	0.489592	0.428156	0.886769	0.334435	1.29553	1.29319	1.66223	0.137948
MAPK8IP2	1.49729	0.808767	1.13519	1.29073	0.817038	0.769833	0.624867	0.57763	1.59362	0.861351	1.59489	1.08433	0.356408	0.988465
USP17L8	0.0	0.0	0.0	0.0	0.0	0.0	0.0	0.0	0.0	0.0	0.0	0.0	0.0	0.0
RP11-333O1.1	0.0	0.0	0.0	0.0	0.0	0.0	0.0	0.0	0.0	0.0	0.3246	0.0	0.0	0.0
NDUFS5P3	0.0	0.0	0.0	0.0	0.0	0.0	0.313082	0.0	0.0	0.0	0.0	0.0	0.0	0.0
RP11-462G12.1	0.119822	0.184683	0.209761	0.213295	0.33035	0.325921	0.129482	0.642081	0.64087	0.511449	0.702474	0.126751	0.131218	0.216856
OLA1P3	0.0	0.136891	0.0585365	0.072947	0.0283795	0.0863556	0.0577488	0.244063	0.0954681	0.11167	0.0570716	0.027372	0.0580019	0.0330882
ZNF689	4.8014	3.34471	2.88378	4.53684	3.86485	4.60916	3.67672	3.24747	3.30052	3.24301	2.99438	2.4435	2.90996	3.68439
AK3P4	0.0	0.0	0.0	0.0	0.0	0.0	0.0	0.0	0.0	0.0	0.0	0.0	0.0	0.0
LY6E	145.329	118.591	166.451	148.162	166.727	94.944	176.802	92.4785	155.155	91.8952	137.238	85.8158	116.334	74.5176
MYBL2	11.0288	9.5131	2.69098	12.2922	8.57298	7.84409	9.9831	3.99777	3.00141	4.45685	1.15458	0.644907	3.9345	0.59448
RP11-312B8.1	0.0	0.0	0.0	0.0	0.0	0.0	0.0	0.0	0.0	0.0	0.0	0.0	0.0	0.0
MRNIP	14.6966	14.8029	16.3302	18.6554	16.4984	20.7275	18.0427	23.5503	23.5611	17.8057	25.2416	31.0131	19.0186	27.6891
OFCC1	0.0	0.0	0.0	0.0	0.0	0.0	0.0	0.0	0.0	0.0	0.0	0.0	0.0	0.0
RP11-331F4.5	2.40911	3.47479	2.37724	3.49341	3.319	3.19031	3.54403	2.26288	3.17163	3.04012	2.97062	2.61873	2.85669	2.78652
HCAR3	0.0	0.112269	0.0	0.0	0.0	0.0	0.0388879	0.170931	0.0	0.207732	0.114718	0.0697929	0.287925	0.0422027
NCF1B	0.103108	0.412239	0.214257	0.0262523	0.0762812	0.359818	0.140188	0.253544	0.229571	0.4099	0.387535	0.160002	0.26363	0.54313
GAPDHP39	0.0	0.0	0.0	0.0	0.0738483	0.0	0.0	0.0	0.238056	0.0	0.0	0.0	0.0	0.0
LINC00637	0.0603525	0.0697798	0.0	0.0	0.235679	0.0661017	0.0315277	0.0986332	0.0313898	0.168398	0.162126	0.229332	0.342089	0.0703283
SHC2	23.4448	22.3524	23.451	13.8981	25.7382	14.4026	18.5832	29.313	21.5222	25.6044	36.829	42.1189	24.6418	20.0748
PLA2G16	3.83911	4.55605	8.11884	3.69697	3.5862	2.97529	5.64833	3.50232	8.49068	8.85096	4.95639	3.26038	3.60899	13.48
PQLC2L	0.38703	0.0	0.0	0.117892	0.085766	0.0	0.0	0.0	0.0	0.449484	0.296724	0.131687	0.0	0.283213
DIS3	11.167	11.4427	13.4344	12.7574	10.5655	13.6033	15.1953	11.6847	13.156	9.87946	10.2173	11.475	11.1649	11.4148
CTC-359D24.3	4.207	2.92718	3.26996	3.74914	2.76907	2.68339	3.71636	2.23186	5.28449	2.58532	3.73461	2.66608	2.5515	2.73956
RP11-115D19.3	0.0	0.0	0.0	0.0	0.0	0.0	0.0	0.0	0.0	0.0	0.0	0.0	0.0	0.0
RP11-329B9.5	0.0	0.0	0.0	0.0	0.0	0.0	0.0	0.0	0.0	0.0	0.508048	0.0	0.16911	0.0
ARHGAP10	26.4658	23.6179	21.8557	26.0269	25.1266	32.9208	23.5983	22.8099	22.7036	26.2858	19.9709	40.556	24.6642	31.6144
SPDYE13P	0.0	0.0	0.0	0.0	0.0	0.0	0.111104	0.0	0.0	0.0	0.0	0.0	0.0	0.125227
PSMB9	9.70007	5.14995	7.34921	7.05181	8.50365	6.93286	11.9832	7.84378	6.37723	13.4637	12.4764	6.64265	19.0008	11.3843
RP11-588L15.2	0.0	0.0	0.0	0.0	0.0	0.0	0.0	0.0	0.0	0.0	0.0	0.0	0.0	0.0
FAM109A	6.50016	5.74108	5.03413	5.87509	5.54126	7.5373	5.09785	4.53444	5.06106	4.87092	4.62585	4.05694	5.80947	5.41656
WDR45B	23.913	24.4759	18.1133	24.9835	21.6829	27.2569	21.921	22.2713	20.3102	23.5361	17.7055	22.9705	24.5026	28.1901
ANKRD24	0.304694	0.186866	0.278917	0.3843	0.354713	0.520041	0.271311	0.6533	0.512704	0.759614	0.449983	0.826284	0.350493	0.213484
RP11-6N17.6	0.0	0.0	0.0	0.0	0.0	0.0	0.0	0.0	0.0	0.0	0.0	0.0	0.0	0.0
ALDH1A2	166.163	129.915	112.136	155.642	118.828	143.472	159.152	94.4	118.297	115.53	55.9396	43.7735	80.5906	76.6354
PAICSP4	0.0	0.0	0.0	0.0	0.0	0.0	0.0	0.0	0.0	0.0	0.0	0.0683809	0.0	0.0
RPL23AP97	0.0	0.0	0.0	0.0	0.0	0.0	0.0	0.0	0.0	0.0	0.0	0.0	0.0	0.0
FLNB	39.6507	52.0805	48.8104	40.9892	40.3172	44.6068	44.0482	51.754	53.045	56.7114	55.1001	52.314	48.4172	75.6011
VENTXP3	0.0	0.0	0.0	0.0	0.0	0.0	0.0	0.0	0.0	0.0	0.0	0.0	0.0	0.0
PPP1R3C	1.11977	1.99576	2.00299	1.28663	1.03926	0.717411	1.62122	1.64058	1.51744	1.42357	6.01663	4.84239	1.2712	2.6099
HLA-DPA1	5.06566	9.42419	18.2431	4.75935	9.68365	17.9075	25.8506	13.9888	6.9541	22.7925	29.6	16.0533	43.0236	11.6658
RP11-280O24.3	0.0	0.0	0.0	0.0	0.0	0.0	0.0	0.0	0.0	0.0767285	0.265326	0.0	0.0	0.0
CMAHP	3.22174	1.94354	5.7973	6.54616	4.69117	3.96584	2.94264	5.34299	3.61204	6.64695	8.5586	11.7625	4.78789	10.2703
RPL36AL	19.7178	22.6997	27.8052	31.3776	21.4305	25.7613	25.4252	36.2901	39.5794	25.6217	23.7271	25.5321	23.9143	24.257
P3H3	26.3435	21.0447	19.0608	26.7479	25.6881	19.8007	24.8439	15.6351	21.4934	12.4231	22.409	15.6294	18.1175	12.346
ADAMTS16	18.9654	17.8009	9.41423	17.4322	28.8115	7.59321	19.0431	15.6277	5.54154	5.88515	4.27794	2.69263	13.8432	1.55561
C2	6.13504	3.55774	2.88276	6.32221	3.22957	4.65865	5.69973	5.96368	2.53708	5.18038	5.2855	1.77253	6.41279	9.52477
LZTS1	2.12641	1.70344	1.51264	2.32722	2.66913	1.37782	1.63135	1.51267	0.733781	1.11853	1.42002	0.951157	2.01483	1.47153
NUDT1	2.87116	2.52788	1.8156	5.65283	4.09699	3.30323	4.89136	3.32728	2.75489	2.76692	2.72536	2.8292	2.18273	2.52401
PAWR	25.2392	27.1714	31.1327	36.7409	23.1802	39.2941	31.8453	33.8819	41.7676	35.0165	36.9225	33.0742	27.62	97.3632
KLF3P1	1.1545	1.69166	1.08849	1.30106	2.10004	1.73325	1.55104	1.78024	0.904824	1.08357	1.19395	2.55459	1.56993	1.18546
SUN3	0.0	0.0	0.0	0.0	0.0	0.0	0.0	0.0	0.0	0.0	0.0	0.0	0.0	0.0
SLC25A19	3.24389	3.31669	2.67224	5.4518	4.35461	5.8814	6.37011	1.95666	4.05586	2.98882	4.29235	2.74977	6.59179	6.82627
RP4-756G23.5	0.0505645	0.21799	0.0	0.0721686	0.190635	0.290925	0.182236	0.677793	0.336638	0.33389	0.472509	0.33919	0.527199	0.233186
TJAP1	11.0349	12.7896	14.067	14.1445	12.6483	15.0459	11.9753	14.5422	11.6707	14.2493	12.1199	14.1682	15.4376	11.8397
RANBP3L	0.0	0.103474	0.0	0.0271121	0.125919	0.0	0.0	0.0	0.0	0.317625	0.0548374	0.0	0.0	0.0
CLEC18B	0.106085	1.27491	0.837139	0.480408	1.05822	0.312339	0.725435	0.583087	0.806452	1.15667	0.590788	0.733179	1.38719	0.662668
NLN	12.128	18.5862	10.7454	15.3874	11.3425	15.0788	13.7162	12.6599	16.4355	8.95516	8.61167	6.7996	10.8858	12.0192
XXbac-BPG246D15.9	4.27764	0.0	0.66041	0.0	0.0	0.0	0.162014	0.0	0.596754	2.60193	0.773657	0.637768	0.0	1.06594
CTD-2369P2.12	9.12723	8.11154	8.72813	10.86	6.10012	8.20779	9.60433	4.97549	11.2755	4.84795	6.6692	4.35527	7.78697	2.37558
RP11-529E10.6	7.00847	1.23682	5.31031	2.21105	3.74187	6.91126	4.63146	4.09049	3.22604	3.41871	1.56661	3.05384	2.17635	3.64905
SLC22A24	0.0	0.0	0.0	0.0	0.0	0.0	0.0991185	0.0	0.0	0.0576912	0.263677	0.0	0.0	0.0
NCMAP	0.377029	0.501426	0.366064	1.01653	1.11547	1.10773	0.576663	1.24575	0.135775	0.312209	1.31288	1.80526	1.60749	1.11831
CYFIP2	5.94256	4.50293	4.37305	6.3554	8.30632	8.24936	6.93125	7.19457	3.13327	5.6943	9.29067	7.76412	4.69713	10.3036
TTC39A-AS1	0.16806	0.0	0.235478	0.0	0.0	0.263659	0.233795	0.163452	0.0	0.0	0.0	0.0	0.0	0.0922353
EIF5B	13.614	11.4351	13.8333	14.9173	11.8661	14.0118	13.9196	12.3574	14.5801	10.9266	11.4361	8.36546	10.264	11.7258
DGCR9	0.142603	0.295854	0.0949205	0.158984	0.0	0.0	0.0346616	0.221275	0.0671239	0.157736	0.0	0.0	0.061144	0.0
SUCLG2P4	0.070026	0.0	0.0	0.0	0.0	0.0	0.0	0.0	0.0	0.0	0.0	0.0	0.0	0.0
AC009120.6	13.8076	15.0077	16.3786	17.8179	14.893	16.6077	13.9319	22.9859	14.9231	13.8245	16.8635	17.8411	21.8212	16.3058
RP11-544L8__B.4	0.39021	1.11859	1.27511	0.575113	0.621622	0.6505	0.472152	1.56704	0.63132	0.448285	0.591047	2.73789	1.50747	0.484895
CTC-281F24.5	0.644447	0.81101	1.48856	2.01202	1.28988	1.14617	1.24251	0.939509	1.60149	0.563361	1.3488	0.887118	1.28105	0.764207
TNFAIP3	7.96392	23.9273	4.51056	6.12448	5.91225	8.3498	9.37911	5.34085	5.55626	8.41906	8.75957	11.1879	24.0694	9.39736
AL672296.1	0.0	0.0	0.0	0.0	0.0	0.0	0.0	0.0	0.0	0.0	0.0	0.0	0.0	0.0
SLC7A1	19.2513	17.3299	13.5759	23.5972	14.6895	25.4018	23.64	28.5563	28.6235	59.1322	17.1286	12.3696	19.1639	8.58787
RALBP1	12.878	13.4153	11.726	13.7126	12.8647	13.9592	13.4798	11.6498	12.3289	13.3459	10.0656	9.9676	13.0105	15.1676
COQ7	10.3444	11.6368	12.801	10.9138	7.78116	10.4474	11.1309	10.752	12.0635	11.4883	10.6597	11.6509	14.5693	9.96232
KCTD9P4	0.316908	0.263992	0.547547	0.46176	0.34182	0.351468	0.0	0.174563	0.237981	0.529964	0.49891	0.0	0.0699687	0.388067
ABC7-42418200C9.1	0.0	0.0	0.0	0.0	0.0	0.0	0.0	0.0	0.0	0.0	0.0	0.0	0.0	0.0
NLRP3P1	0.0867284	0.0911014	0.0507849	0.0413387	0.420083	0.0	0.0954214	0.119216	0.108805	0.185584	0.144918	0.0	0.430255	0.0541956
MCCC2	52.5329	56.5606	41.1104	55.3017	42.9933	57.7722	45.9285	46.2243	49.7593	39.7129	35.8087	40.1946	44.2843	28.9795
LRP5	11.2364	13.6516	9.08808	14.3289	11.9273	14.9446	12.6805	13.9425	9.9186	13.4286	12.6994	12.2264	14.185	13.396
HMGXB4	14.6148	11.7844	17.5318	15.2175	14.4694	15.069	17.8523	15.3293	13.5398	12.7386	10.1877	15.1919	13.0817	12.6079
AC007238.1	0.070891	0.0	0.0265147	0.0796891	0.0331072	0.0633691	0.0329375	0.319412	0.0355825	0.0323805	0.0631594	0.0258454	0.148123	0.0
BLOC1S1	12.546	10.7756	7.50463	13.9835	10.8592	11.2298	11.6752	15.4417	8.92468	12.1292	9.48896	8.13275	9.96902	13.7945
GGA3	9.75307	10.7684	11.7507	10.959	10.3945	12.5616	10.6901	11.6485	11.4582	11.8632	10.3403	9.82294	14.8274	15.5677
RPS3AP22	0.666909	0.573863	0.107594	0.424889	0.468261	0.0967907	0.293276	0.859009	0.113727	0.0916495	0.19397	0.376117	0.101203	0.0
GEMIN7	5.80059	5.63295	2.56364	6.29721	7.31609	6.17418	5.92675	5.01334	5.80387	3.82978	6.26683	6.9424	6.80651	4.61643
RP11-10A14.8	0.0	0.0	0.0	0.0	0.0	0.0	0.174457	0.0	0.0	0.0	0.171332	0.0	0.0	0.0
CHRNA7	0.904794	0.865612	0.712711	1.09337	0.471268	0.342954	0.969992	0.75626	0.547806	3.42598	0.734556	1.32306	0.881739	0.663167
FAM188A	15.1495	17.6244	20.7432	17.3292	15.6473	17.1633	17.4623	19.9345	21.5796	18.1905	21.9599	29.6079	19.6335	21.2051
KRT9	0.0967566	0.142433	0.0	0.0424823	0.0729256	0.0366967	0.0	0.0886589	0.0254018	0.0	0.0	0.0	0.0689369	0.0
LINC01124	1.12999	1.13513	1.0003	1.23546	0.47592	1.12293	0.600783	1.02448	1.23419	1.87654	0.976582	2.33013	2.49168	2.69397
RP11-589P10.7	0.0	0.0	0.0	0.0	0.0	0.0	0.0	0.0	0.0	0.0	0.0	0.0	0.0	0.0
SHQ1P1	0.0	0.0	0.0	0.0	0.0	0.0	0.0	0.0	0.0	0.0	0.0	0.0	0.0	0.0
CTA-223H9.9	0.0	0.727107	0.858939	0.441642	0.244423	0.500688	0.504354	1.86256	0.51504	0.0	0.0	0.0	2.2457	0.289201
GAL	0.139977	1.19553	0.0	0.393202	0.136161	0.917253	0.581335	0.280624	0.128979	0.365738	0.0	0.0	0.125572	0.799024
ZNF330	11.702	14.0228	12.2717	13.8102	13.0889	12.7145	14.0154	13.4532	11.6898	14.5298	13.234	16.8365	12.8613	17.1758
MED26	4.72999	3.98119	2.50343	3.8421	2.83646	5.06692	3.92069	2.80511	3.15046	3.18987	3.0561	3.38736	2.61626	3.72801
RP11-494K3.2	0.0	0.3726	1.28755	0.0	1.0335	0.0	0.539521	0.941979	0.341808	0.153689	2.47228	1.91735	0.815163	2.51675
RP1-127D3.4	0.0	0.0	0.0	0.0	0.0	0.0	0.0	0.0	0.0	0.0	0.13362	0.126856	0.0	0.0
REPS2	5.48924	5.45157	4.69882	6.15238	6.38958	4.56792	5.39865	5.97513	9.73958	4.89153	5.16292	4.99361	8.79055	3.35577
ANXA10	0.0	0.0	0.0504996	0.0453116	0.0	0.0	0.0	0.0	0.0	0.0	0.0	0.0	0.0	0.0
RPSAP11	0.0817796	0.0	0.0	0.151122	0.173739	0.0	0.0	0.0	0.0	0.0	0.0	0.0	0.0	0.0951327
EFNA5	8.28024	5.51536	9.77585	8.9227	12.6004	5.73413	9.05298	9.18728	5.52149	12.4246	10.2949	10.0958	9.16443	11.299
ANGPTL7	0.0	0.0	0.0	0.0	0.0	0.0	0.0	0.0	0.0	0.0	0.0	0.0	0.0	0.0
RNF113A	3.5304	4.16546	2.60247	2.68739	3.57395	3.61452	3.47564	2.22281	3.80008	4.31776	3.41832	1.76921	2.87616	3.14973
GGT1	9.42922	13.0508	6.87158	9.03808	10.6717	6.80474	9.27406	14.2268	13.7226	9.70062	7.45734	5.90834	15.8229	3.12014
NR2F1-AS1	13.198	13.4029	11.3294	17.0064	13.7475	14.9994	12.3184	11.0488	13.144	10.5263	10.9401	9.35694	10.6018	16.5219
EEFSEC	9.91462	7.67121	7.72175	9.55701	8.62131	9.78058	8.14896	5.72429	7.3001	6.12292	5.51556	5.95324	6.58138	6.14102
TAF1D	72.011	77.0365	72.8936	86.3803	77.9899	89.8839	87.7991	85.1349	88.5233	79.1212	75.5344	85.8627	88.1452	83.8798
TBX15	0.0	0.0255697	0.124179	0.0	0.129077	0.101813	0.0	0.0	0.0	0.0788476	0.0771032	0.198264	0.0948898	0.0
RP11-156L14.1	0.0235141	0.201178	0.0	0.0	0.251655	0.0	0.0354687	0.0	0.0	0.046176	0.155481	0.0	0.186979	0.0
BRIP1	4.25109	5.11789	3.32944	6.21667	4.20415	4.44318	6.1645	4.29268	2.38651	3.12366	1.59743	0.803245	3.60917	0.673549
RP11-435O5.4	0.415273	0.217844	0.0	0.194046	0.220971	0.0	1.13935	0.286714	0.989729	0.650845	0.449021	1.65095	0.236258	0.765427
CABP4	1.28458	1.35623	0.709362	1.19678	0.469388	1.20307	0.625748	3.26942	1.93501	1.54913	1.34552	0.494867	1.91512	2.1658
RP11-53A1.3	0.0	0.0	0.0	0.0	0.0	0.0	0.0	0.0	0.0	0.0	0.0	0.0	0.0	0.0462342
AK4P3	0.0	0.5351	0.108555	1.04512	0.913593	0.65634	0.273907	0.620525	0.138603	0.123499	0.127549	0.232025	0.257557	0.297076
RP3-495K2.3	0.0	0.0	0.0	0.0	0.0	0.0	0.0	0.0	0.0	0.0	0.0	0.0	0.0	0.0
CTD-3035D6.2	0.600865	0.0	0.0	0.0	0.0	0.0	0.0	0.0	0.0	0.0	0.0	0.0	0.0	0.0
AC010733.5	0.0	0.247291	0.0	0.220038	0.0	0.483919	0.0	0.0	0.0	0.226045	0.743381	0.0	0.470383	1.66525
HNRNPA1P2	2.24709	2.0256	5.47296	1.97007	2.1485	0.82092	1.21968	2.65157	1.28026	1.83877	2.41923	1.3707	2.9425	0.416207
KLF2P2	0.0	0.139337	0.0	0.0	0.0	0.0	0.0	0.0	0.0864778	0.0	0.0	0.178983	0.0	0.0
SHROOM3	27.3446	29.5547	14.6624	22.918	24.3106	19.8571	25.001	23.9406	25.0654	21.16	18.3252	14.4649	21.3948	18.5118
RP11-983P16.4	2.88452	3.59104	5.15722	3.26228	2.70353	3.2409	2.75475	4.36613	4.69226	4.94995	2.03249	3.41755	5.1729	6.97669
MRO	0.287133	0.0946257	0.443217	0.123973	0.190242	0.148981	0.145278	0.88749	0.292136	0.173702	0.373417	0.217345	0.536943	0.330565
RP11-556N4.1	0.117655	0.0	0.0443543	0.0362605	0.083817	0.174414	0.0	0.0	0.0	0.0791394	0.129612	0.0	0.167993	0.0
AC009237.17	0.0	0.0	0.0	0.0	0.0	0.0	0.0	0.0	0.0	0.0	0.0	0.0	0.0	0.0
CENPC	15.6778	18.0144	21.7272	17.8323	15.4691	20.9649	19.4392	25.4519	19.532	23.1351	18.6098	36.2713	18.6354	23.8657
RP5-851M4.1	0.0	0.0	0.0	0.0	0.0	0.0	0.0	0.0	0.0	0.0	0.0	0.0	0.0	0.0
AC091729.9	1.99244	2.24985	2.11031	2.42986	3.23435	2.12149	2.48312	2.78848	3.54368	2.27033	4.28448	2.39252	2.93735	2.45261
AP000654.5	0.257652	0.0	0.0	0.0	0.0	0.0	0.0	0.0	0.0	0.0	0.0	0.0	0.0	0.0
RP11-749H17.1	0.0926689	0.0	0.0	0.0	0.0	0.0	0.0349806	0.0	0.0	0.0	0.130489	0.0	0.129516	0.0380603
AD001527.4	0.0836148	0.0	0.15122	0.174917	0.0	0.0	0.0	0.0	0.0	0.168426	0.0	0.0	0.239446	0.0
ZFP2	1.10495	1.26007	0.988373	1.10121	1.15462	1.42439	1.47914	2.14962	1.25339	1.7664	2.11594	3.45337	1.48533	1.49317
NUP37	7.66293	13.7126	9.08255	10.6443	7.43048	9.23112	11.4281	8.79744	6.46571	9.18184	6.15836	9.23642	7.95536	7.98997
KIAA1324	95.7749	124.337	108.608	103.544	72.251	90.4973	88.7407	137.439	165.232	154.317	116.826	136.549	150.761	68.758
PRSS33	0.0350646	0.453359	0.52224	0.0474862	0.120478	0.0	0.431765	0.0	0.476455	0.0	0.0359448	0.0	0.0	0.0
ATF4	69.7164	66.1625	77.0387	75.6829	74.3462	70.1994	73.2108	64.1323	69.6172	68.4517	63.8469	73.0862	70.1813	65.1762
SUCO	21.6985	22.6557	19.477	24.2853	23.8344	26.826	24.9364	21.7149	26.8172	21.9615	26.2313	26.3972	25.7298	17.9429
ADAT2	4.57099	5.55069	4.37467	6.74881	4.08953	4.32734	4.86039	4.51028	4.43829	4.36939	3.97047	2.26401	5.69986	3.2239
FAU	157.765	169.801	135.155	158.378	129.702	167.382	199.89	154.991	164.611	160.977	143.985	144.201	159.386	163.331
EBLN1	0.0	0.0	0.0	0.0615478	0.0	0.0	0.0	0.0	0.0	0.0	0.0	0.0	0.0	0.0
RP5-965G21.4	0.0	0.0	0.0560351	0.0247453	0.0273049	0.0	0.0817051	0.0	0.0256028	0.0713426	0.0797295	0.0	0.0	0.029502
GDF6	0.0	0.0	0.015609	0.0	0.109528	0.0	0.0488362	0.0	0.0	0.0	0.0	0.0	0.0	0.0
CDH17	0.112976	0.109866	0.138016	0.262245	0.0875065	0.41652	0.091445	0.10851	0.0333612	0.302236	0.194204	0.172648	0.181528	0.231812
CDH24	13.5311	10.4968	8.1372	10.4068	10.4229	10.1077	12.2999	8.97994	7.93112	10.4563	9.33698	11.9802	8.82421	5.69443
LINC01433	0.136121	0.0	0.0	0.0	0.468038	0.0	0.0	0.0	0.471815	0.14029	0.0	0.0	0.0	0.0
ELP6	11.236	11.3482	10.5654	16.5111	10.4237	12.3979	12.8719	8.63775	9.32421	9.53293	11.0611	8.70056	6.65166	6.98074
TG	0.327038	1.43804	0.37805	0.29282	0.269689	0.861128	0.525867	0.450267	0.243183	0.116174	0.644744	0.154531	1.13032	0.611865
CTB-60B18.12	0.16584	0.367214	0.516647	0.0	0.359938	1.60992	0.0	0.44439	0.386796	0.0	0.0	0.0	0.367868	0.0
RAB2B	14.5055	12.1897	13.0128	14.3712	12.8314	14.4303	12.5988	15.1683	11.4185	16.862	14.1074	14.1051	16.7561	15.891
CIAO1	35.9291	37.4301	28.8972	34.3068	33.7312	32.6146	39.8216	28.128	28.3367	31.3061	25.1588	31.3845	31.3082	29.8854
TMEM150A	2.75161	2.92024	3.37303	4.2984	3.96721	5.39252	3.6889	3.75875	4.57702	4.21697	3.90936	2.51358	4.37766	4.17719
CHIAP2	0.0	0.0	0.0658706	0.0	0.0	0.0	0.0773791	0.0	0.0275185	0.0	0.0	0.0	0.0	0.0
RP11-74C13.4	0.160319	0.181475	0.0	0.0	0.0	0.0	0.0	0.189241	0.0	0.479957	0.17152	0.0	0.0	0.0
CTD-2005H7.1	0.0	0.0	0.0	0.0	0.0	0.17029	0.164814	0.37349	0.0	0.156362	0.166788	0.0	0.0	0.0
ZCCHC4	6.9048	8.22846	7.11494	7.47075	7.01565	7.6053	7.581	10.2451	7.10717	7.11396	7.07433	9.12236	6.70756	7.34687
RP11-535M15.2	1.64723	1.05706	1.02948	0.700612	1.80699	0.666147	0.902338	1.37057	1.13027	1.70132	0.847789	0.788317	2.78976	0.18303
TUBA8	0.586696	1.05203	1.41681	0.889318	0.587338	0.545627	1.06718	0.158221	0.11127	0.586036	0.61596	0.311154	0.544758	0.994232
TMEM133	2.39529	1.29308	3.90314	2.96159	3.34394	3.78879	3.09627	3.60052	2.78577	2.2151	3.76702	2.07105	3.23887	8.45658
SPATA9	0.0	0.0	0.0591327	0.113779	0.0	0.309953	0.131035	0.0	0.04736	0.0943243	0.095614	0.262993	0.276469	0.141418
HS2ST1	16.2768	13.2848	9.96139	15.7739	16.5173	16.0802	16.3751	16.1746	13.7825	13.0008	10.7826	9.78409	12.2987	9.9495
PRTN3	0.0	0.0	0.0	0.0	0.0	0.709329	0.0	0.0821329	0.0	0.0720872	0.0	0.0	0.0	0.0
GNAS	287.063	281.017	167.738	291.79	260.731	254.088	252.047	229.551	207.658	219.651	223.456	206.794	214.226	168.365
RP5-1099D15.1	0.0483016	0.0	0.0	0.0	0.0	0.0	0.0	0.0	0.0	0.0	0.0	0.0	0.0	0.0
PAGE5	0.0	0.0	0.0	0.0	0.0	0.0	0.0	0.0	0.0	0.0	0.0	0.0	0.0	0.0
AC073254.1	0.0	0.0	0.0	0.0	0.0	0.0	0.0	0.0	0.0	0.0	0.133465	0.0	0.0	0.0
RNASE2	0.0	0.0	0.0	0.0	0.0	0.0	0.0	0.0	0.0	0.109321	0.0	0.114289	0.583204	0.0
GJA9	0.037286	0.0	0.0	0.0	0.0414217	0.0437907	0.0	0.0	0.0	0.0	0.0	0.0	0.0	0.0
RP11-688I9.4	0.0	0.0	0.0	0.244053	0.273012	0.0	0.0	0.0	0.0	0.0	0.0	0.0	0.0	0.0
COLEC12	3.06104	2.79561	10.1707	2.33559	8.24138	3.36319	2.47846	5.42784	1.73346	4.38399	11.9165	6.08031	6.26454	8.67767
AC005785.5	2.6269	3.45576	4.09981	2.08997	2.50277	2.20049	2.15587	3.08899	2.07484	2.82392	2.11456	1.68361	4.45218	2.41937
LINC00702	1.15364	0.0115966	0.0716619	0.0102914	0.0233769	0.0356856	0.0351174	0.0800035	0.0245002	0.0544532	0.211055	0.0308887	0.0792353	0.263244
IVNS1ABP	33.7808	37.3549	31.4996	36.9545	35.4745	48.6657	39.4835	36.0499	46.8129	70.2924	35.1281	31.4945	39.151	81.602
IFI44	11.1908	10.4149	12.2773	12.3397	17.2274	14.0285	14.9497	12.5085	8.3177	11.6446	58.605	24.0418	14.1627	9.80007
TUFM	43.0026	43.2203	29.7259	43.0179	37.2847	44.6731	45.0742	37.8189	38.0479	35.0621	31.567	25.857	35.7576	31.2613
COL25A1	0.879845	1.14681	0.560262	0.681248	0.808968	0.669822	1.54503	0.980249	1.39766	3.11244	1.47142	2.25663	2.68455	0.740655
ATF4P2	0.0260752	0.0	0.0182574	0.197679	0.0	0.174189	0.213469	0.0	0.0475081	0.0933241	0.170009	0.105462	0.23412	0.135483
RP11-314A20.2	0.491087	0.0	0.0	0.330682	0.0	0.527213	0.0	0.0	0.0	0.0	0.0	0.0	0.0	0.0
RP11-44F14.6	1.52825	0.938366	2.41423	2.20285	1.56276	2.03252	1.41089	1.67835	1.96502	2.38749	2.01679	2.87195	2.56141	2.35923
EEF2KMT	3.43676	4.14716	3.56403	7.46164	4.17905	4.78675	5.97558	3.19284	5.63916	3.65024	2.34364	1.92316	4.9755	1.31932
KAAG1	0.0	0.118821	0.0	0.0490302	0.0	0.0	0.0534608	0.0	0.051738	0.0	0.0548364	0.0	0.0	0.0
IGKV1OR2-108	0.0	0.0	0.0	0.0	0.0	0.0	0.0	0.0	0.0	0.0	0.0	0.0	0.0	0.0
DIAPH3	11.1083	9.55453	4.28018	9.82605	7.61372	7.30882	8.94064	4.39995	4.03846	5.4021	2.55566	1.18464	5.76222	0.966809
RP11-167P11.2	0.272004	0.6159	0.7486	0.27534	0.453216	0.302442	0.313275	0.345407	0.0	0.432358	0.302222	1.14537	0.73559	1.22132
RP11-88I18.2	0.613828	0.828441	1.0887	0.312	0.509976	0.845541	0.810564	0.8189	1.08539	0.873709	1.46359	1.49339	1.24342	0.495168
COMMD1	32.8401	27.778	28.7189	29.0416	27.4116	29.6828	26.1002	24.8712	26.7605	26.57	22.8233	24.5971	26.7957	28.0475
SLC25A43	6.56823	6.80041	5.04557	4.35085	6.05132	5.18903	6.47726	5.68576	4.92308	3.48585	4.8234	5.20547	5.26108	4.63772
DMKN	11.4809	24.2183	15.3758	20.4427	18.0472	25.6216	19.5356	25.0916	17.8508	10.3147	17.8913	19.5686	19.213	7.97697
ZNF725P	0.0	0.0	0.0	0.0	0.0	0.0	0.0400902	0.0	0.0	0.0	0.0	0.0	0.0	0.0
HSPA8	438.942	482.796	436.916	458.722	464.661	400.303	536.078	330.81	447.938	272.897	286.093	168.056	377.962	233.968
RP11-179A16.2	0.0	0.0	0.0	0.0	0.0	0.0	0.0	0.0	0.0	0.0	0.0	0.0	0.0	0.0
RP11-351M8.1	1.39313	0.0	0.28295	0.0	0.0	0.3429	0.628182	1.12357	0.0	0.458906	0.0	0.0	0.11291	0.211912
SLC16A5	6.99048	6.80651	5.86063	5.78568	7.25353	7.91201	6.21651	7.7591	6.5933	8.52746	6.8559	5.94189	6.87415	4.82177
F11-AS1	0.0633802	0.0	0.394812	0.188648	0.0	0.0	0.0	0.235997	0.0	0.0	0.134607	0.469636	0.398986	0.0860122
RP11-264B17.4	0.0	0.0	0.0826934	0.0438334	0.0970171	0.0	0.0	0.0	0.0	0.0	0.0	0.0	0.0387097	0.0524406
MAL	0.520419	1.13738	0.291505	0.0894844	0.320883	0.139078	0.0975742	0.0	0.0609899	0.243383	0.0	0.0	0.244921	0.0
RP11-403P17.4	0.0491186	0.0527343	0.244792	0.0	0.0502803	0.0	0.0955865	0.18139	0.0	0.169049	0.0467906	0.0	0.0	0.164742
RP11-296L22.7	0.0	0.0	0.0	0.0	0.0	0.0	0.0	0.373647	0.0	0.0	0.0	0.0	0.0	0.0
CTD-2201I18.1	0.359038	0.378146	0.20457	0.541521	0.2541	0.954503	0.289246	1.01265	1.07724	1.31682	0.749853	1.02607	0.598178	1.31942
ZNF580	20.7212	21.5271	24.2805	17.0103	17.3033	19.6035	15.9661	15.9382	26.9767	17.1335	21.8944	17.3321	17.5134	15.1897
SCRN2	16.6236	13.1723	11.6885	12.341	13.225	13.4041	12.4069	14.0814	16.9347	13.8894	14.6407	20.8474	16.575	10.4968
MESDC2	15.4048	14.7357	15.093	17.9894	16.91	19.1513	19.3564	16.8926	18.5512	16.0191	18.0984	21.2202	14.0917	18.2419
MSH5-SAPCD1	1.39214	2.97433	1.32656	2.65372	2.61234	3.3725	2.32349	3.18593	1.64527	2.01367	2.09141	2.4639	1.88332	1.33449
TENM4	18.2235	13.2999	27.4391	7.80119	16.0126	7.36254	10.3958	14.0699	8.23913	9.3752	10.5761	18.6133	12.9987	9.16674
RP11-100G15.7	0.0	0.0	0.0	0.0	0.0	0.0	0.0	0.0	0.0	0.0	0.0	0.131014	0.0	0.0
HEY2	22.717	31.9157	21.1089	25.1884	18.8677	20.5095	19.8021	33.4599	37.2884	18.2765	29.8803	24.0317	30.8354	4.42104
RP4-784A16.1	0.0	0.0	0.0	0.0	0.0	0.0	0.0	0.0	0.524436	0.0	0.0	0.0	0.0	0.0
RP11-1038A11.2	0.0	0.0	0.0	0.0	0.0	0.0	0.0	0.0	0.0	0.0	0.0	0.0909082	0.0	0.0
SPIN3	7.22268	7.08067	9.53701	9.10156	8.80736	11.6031	10.9288	11.5275	9.64196	10.2206	8.54894	10.628	9.33704	9.27155
LINC01213	0.0	0.0	0.0	0.0	0.0	0.0	0.0	0.0	0.0	0.0	0.0	0.0	0.0	0.0
GNL3L	15.0293	13.1487	12.7714	17.354	14.2699	15.5407	15.29	10.6254	11.5076	11.3635	10.7346	12.8806	15.4016	10.9002
RHOH	1.22012	0.757331	1.15852	1.0171	0.332472	1.4264	1.06814	0.754701	0.537901	1.48488	1.15268	0.854847	0.536309	2.22742
EEF1AKMT1	3.2911	3.82381	3.96709	4.05036	3.62281	2.816	4.72271	4.02256	4.19814	4.89248	3.74499	4.19195	4.31538	3.07548
PRPF39	18.8732	22.6573	27.9266	21.9655	23.7821	21.6039	25.6433	22.732	25.0896	25.272	21.7552	38.4591	24.5152	30.1685
EMX2OS	18.9989	23.3335	42.1781	21.5046	27.385	27.8031	27.0267	21.7958	31.1048	20.771	33.7624	19.3448	23.6636	22.1045
TEPSIN	12.3325	15.5636	13.5633	12.178	14.1003	15.2445	12.8148	17.9994	14.9994	15.4475	11.8316	17.5712	20.2926	15.6635
ATR	17.9643	20.5007	23.4011	20.4367	17.3677	19.5281	22.5421	21.249	21.8952	18.3409	17.6063	19.5251	20.2725	14.9531
RP13-977J11.3	0.0945591	0.0	0.0	0.0	0.107483	0.0	0.0	0.11857	0.0	0.0	0.0	0.550417	0.0	0.113585
BET1	21.7204	19.8152	24.8931	23.4805	23.6797	23.1783	20.0915	19.2606	28.048	27.2967	19.5622	20.7674	21.3095	16.8849
C11orf91	0.495803	0.0	0.0	0.0	0.0	0.0	0.0	0.0	0.0	0.129549	0.0	1.49175	0.119589	0.0
ADGRG3	0.380292	1.13822	0.61641	1.01031	0.0594063	1.50273	0.694234	0.597946	0.442503	0.923698	0.971356	0.268967	0.747577	0.945626
TIGAR	6.9436	5.35096	4.26363	5.14515	5.04662	3.79072	6.25029	3.10778	4.42051	3.55679	3.3173	1.90796	3.62945	3.61934
WDR86-AS1	3.82209	4.93779	4.64843	2.50357	3.0854	1.59264	1.69103	4.10798	1.81926	6.13883	1.32351	1.4848	2.54928	5.18161
RB1	27.4945	27.2692	24.261	26.5795	23.4947	25.3244	25.8221	23.0968	24.86	22.5013	20.6574	19.5336	24.6085	17.1386
HMP19	0.0	0.0605073	0.0200302	0.026142	0.0	0.0	0.0	0.0	0.0	0.0	0.0	0.0	0.0	0.0
PKM	194.95	184.559	134.874	195.541	181.364	175.203	209.328	128.469	148.072	108.812	107.392	87.4956	150.211	79.5486
RASA2-IT1	0.53252	0.145819	0.0	0.523493	0.877397	0.0	1.52159	0.0	0.0	0.0	0.0	0.304516	0.0	0.825861
KCTD6	5.5125	7.3562	7.66094	8.80282	8.43501	11.1454	10.404	7.94752	9.01268	8.24412	8.46162	10.4818	8.29609	8.40565
CTB-147N14.6	0.0	0.0	0.0	0.0750069	0.0	0.154246	0.0813872	0.0	0.0728149	0.0	0.155091	0.0660419	0.0717492	0.0
GPR75	3.54411	2.5596	4.97883	3.44378	5.0659	2.84914	2.76836	3.37808	4.78409	3.09035	4.30216	2.90626	3.27349	2.31828
TMEM203	12.6419	11.9972	7.99542	14.4204	13.0318	16.4676	13.6601	10.1404	9.85159	12.9603	9.36649	12.3591	11.0646	11.6616
C1orf74	1.6239	2.96469	1.42983	1.91966	1.17933	1.86409	1.96581	1.88402	1.57845	1.60345	0.967377	1.21162	1.6832	1.38174
CCDC28A	4.22234	5.23506	3.30987	5.11713	4.14295	5.01678	2.87921	5.09558	2.61571	5.89855	4.33233	5.82763	7.22682	6.72685
RN7SKP176	0.0	0.0	1.15939	0.0	1.64535	0.0	0.371651	0.0	0.0	0.0	0.0	0.0	0.0	0.0
RP11-325F22.2	0.0935375	0.0	0.0991889	0.086982	0.09596	0.283405	0.190571	0.405938	0.0980415	0.0871134	0.379784	0.881507	2.01493	0.107258
CDC34	9.0512	9.52402	7.37559	9.60353	7.83418	11.4855	9.65757	7.96801	7.67899	8.64363	7.78073	8.0854	8.71771	10.1938
SNX30	7.83074	6.17484	9.7671	7.79043	8.82223	6.78126	7.17232	8.16038	13.7727	20.8687	8.21341	7.92491	10.8748	8.62423
WNT9B	0.0	0.0765187	0.0380192	0.0	0.0	0.0	0.496396	0.260991	0.0	0.588319	0.164601	0.137369	0.0292393	0.664019
SLC16A11	0.0	0.0	0.14333	0.0	0.0	0.0	0.0	0.298273	0.24367	0.278695	0.0749476	0.857111	0.248946	0.5105
EIF4EP2	0.0	0.344508	0.0	0.202572	0.357101	0.24521	0.465736	0.0	0.25616	0.357688	0.118251	0.0	0.123731	0.140044
RP13-126C7.1	0.0	0.0	0.0899946	0.0	0.0	0.0	0.0	0.0	0.0	0.0	0.0	0.0	0.0	0.0
HMGB3P22	0.313467	0.114645	0.448585	0.741962	0.362619	0.226513	0.0	1.07319	0.479782	0.789798	1.02479	0.941621	1.29287	0.914752
RN7SL745P	0.0	0.0	0.529615	0.0	0.0	0.0	0.0	0.0	0.0	0.0	0.0	0.0	0.0	0.374233
CCNL2	92.3665	96.8122	90.4285	87.1057	95.4401	112.159	97.1818	96.8106	77.4989	94.1447	92.6983	113.971	104.822	132.221
RP11-499E18.1	0.0	0.0	0.382285	0.0	0.325963	0.331662	0.0	0.368762	0.156258	0.295083	0.0	0.279897	0.0	0.347505
TAS2R8	0.248741	0.0860207	0.0	0.0760746	0.0915345	0.192379	0.0	0.247856	0.0	0.284573	0.775867	0.0	0.0	0.0
RRP1B	10.2925	10.2473	6.91374	11.2003	10.1924	10.2874	11.1862	7.39499	9.83873	8.81521	7.1036	5.32142	8.09415	7.32679
PSCA	0.170735	0.432717	0.219321	0.0	0.401881	0.190898	1.08048	0.0	0.0	0.0	0.126162	0.281167	0.144955	0.100668
RP11-314P15.2	0.0	0.146912	0.0	0.0	0.0	0.143601	0.0	0.333032	0.0	0.0	0.0	0.134569	0.0	0.0
OR2A7	1.79001	3.282	2.37344	1.31236	2.08304	5.27243	2.70736	4.0273	1.39693	4.88637	3.64319	1.91429	3.60712	2.62702
RPL3P1	0.0	0.0	0.0	0.0	0.0	0.0	0.0949244	0.0	0.0	0.0	0.0	0.0	0.0	0.0
HOXC8	0.0533336	0.0	0.0484048	0.025948	0.0	0.0	0.0302432	0.0	0.0	0.117188	0.117698	0.0	0.0244538	0.122774
CTD-2026G22.1	0.0	0.0	0.0	0.0	0.0	0.0	0.0	0.345411	0.0	0.0	0.0	0.734519	0.0	0.0
RP11-126K1.9	0.0	0.0	0.0	0.0	0.0	0.0	0.0	0.0	0.0	0.0	0.0	0.0	0.0	0.0
PTPRG	29.7462	34.8208	26.3901	34.09	34.4341	43.3494	36.6388	38.647	31.9478	30.5009	32.149	30.0208	38.0536	44.8875
RP11-484L8.1	0.0732652	0.0	0.0703684	0.0688334	0.0	0.0793521	0.0	0.0	0.0	0.301772	0.0	0.213102	0.389031	0.0890348
TBC1D9	14.3167	12.3822	11.065	12.8207	14.9415	10.9463	11.6775	13.0624	14.679	11.6193	12.491	11.2325	13.1679	9.72139
LGI3	0.239959	0.329539	0.39404	0.028295	0.156985	0.598713	0.322956	0.0242275	0.262033	0.213147	0.373175	0.171227	0.0917566	0.0757802
AP000350.6	0.0	0.0	0.0	0.0	0.0	0.0	0.047665	0.0	0.0	0.0899124	0.0	0.0	0.0	0.0
ZNF212	5.2338	6.51737	4.80469	5.50093	4.80004	7.85685	6.22808	6.26978	5.836	6.3418	5.31845	4.66916	6.43974	4.03953
PRKY	0.0	0.0	0.0	0.0	0.0	0.0122646	0.0	0.0	0.0066479	0.0	0.0	0.0110896	0.0	0.013681
TRMT10B	5.35402	3.41456	6.98382	4.62917	3.65979	5.75133	4.16165	5.45253	6.11781	6.93856	4.08669	7.31543	6.05297	8.27512
RPS6P15	0.0923286	0.0	0.103079	0.170404	0.0987999	0.0	0.0999615	0.0	0.0	0.870419	0.198278	0.604985	0.510912	0.115215
ATP5A1P5	0.0	0.0	0.0	0.0	0.0	0.0	0.0	0.0	0.0	0.0	0.0	0.0	0.0	0.0
NBEAL1	22.4476	24.6869	20.9423	22.5815	23.8128	29.0465	24.1371	22.3079	25.651	24.7603	21.5579	41.4715	21.5709	34.6
PLXNB3	0.229347	0.358884	1.34152	0.100463	0.613305	0.775857	0.0441339	1.68806	0.652713	0.333518	2.19767	4.93809	0.801807	1.52515
AC138645.1	5.29695	2.01623	13.8892	2.98876	5.57062	5.42886	4.93322	7.71574	4.56399	8.08512	7.42813	14.2364	1.08618	11.232
AC016995.3	0.356518	0.126854	0.189184	0.0	0.127676	0.189532	0.0	0.0697236	0.12727	0.115653	0.498089	0.954916	0.0582174	0.800705
RP11-254F19.2	0.442708	0.0	0.0	0.0	0.0	0.0	0.0	0.0	0.0	0.0	0.983497	0.0	0.0	0.0
SPAG1	7.03715	5.55772	3.75919	4.38322	5.04278	3.9695	5.55472	3.71066	2.35011	3.98188	1.91697	2.56192	4.61597	3.04584
ADGRL3	6.45739	7.10977	8.94477	13.5329	12.7798	8.74639	11.699	9.82459	8.12295	6.03057	7.52954	5.85299	8.47353	2.91725
HNRNPA1P70	0.391438	0.0	0.0	0.119478	0.0	0.0716082	0.585311	0.0	0.0	0.0	0.0772969	0.446726	0.0	1.72987
RP13-254B10.1	0.0	0.658557	0.0	0.303149	0.317137	0.0	0.0	0.0	0.0	0.0	0.0	0.0	0.0	0.0
RP11-66A2.2	0.0	0.0	0.0	0.0	0.0	0.0	0.0	0.0	0.0	0.0	0.0	0.0	0.0	0.0
CORO6	4.41165	2.65682	4.23882	3.00262	3.48685	1.55658	2.45859	5.01883	2.26683	3.35846	6.31858	5.22138	2.30751	4.728
AL358852.1	0.225117	0.338112	0.100794	1.16676	1.19233	0.719857	0.104728	0.098557	1.02184	0.284613	0.294411	0.670467	0.0	0.717281
STEAP3	10.5347	20.573	12.5587	14.077	11.7065	10.1056	13.358	11.4819	11.8811	7.33304	13.1993	9.00568	18.929	3.01663
RMST	0.499765	0.98526	1.10226	2.31099	2.33718	1.70577	4.88537	1.28263	2.14358	2.4636	0.922421	0.908466	0.613213	4.60156
RP11-295G24.5	0.0	0.346806	0.79653	0.310737	0.168902	0.671675	0.411387	0.875391	0.689243	0.206524	0.507215	0.0709333	0.274913	0.375503
HMGN2P16	0.801719	0.0	0.0	0.0	0.0	0.0	0.0	0.0	0.0	0.0	0.0	0.0	0.0	0.0
SNRPGP9	0.0	0.687861	0.0	0.0	0.0	0.0	0.0	0.0	0.0	0.0	0.0	0.0	0.0	0.0
MAST3	5.44598	5.3007	5.81533	6.61888	5.48296	6.0743	5.97655	5.98485	5.24499	5.85081	6.45084	6.1523	5.70777	6.26228
MROH2B	0.0772664	0.0195757	0.0	0.0	0.0	0.0	0.0179748	0.0	0.0	0.0	0.0902855	0.0831992	0.0	0.0
RBBP6	25.3775	32.4636	23.2312	34.0262	28.2376	30.8604	32.5331	33.8786	29.4858	28.2829	31.307	34.5545	36.0612	35.5209
ZBTB37	8.63902	8.10784	8.57412	9.37897	8.18581	11.8094	9.37931	9.71024	9.97669	10.4097	10.7532	11.7215	8.43889	11.3764
BCAS3	16.6006	25.682	17.9979	20.752	21.3098	18.4509	14.4677	31.9572	21.4616	21.9967	23.2259	26.3206	27.5395	21.6473
DNASE1L2	0.178153	0.575293	1.03663	0.713654	0.76664	0.857709	0.383137	0.844233	0.50568	1.14816	0.626552	0.780983	1.2911	0.81577
AC114271.2	0.797841	0.255744	0.362179	0.736137	0.531531	0.566107	0.697781	0.822216	0.514293	0.476848	0.377869	0.222417	0.594433	0.476499
Metazoa_SRP	1.07173582759	0.955259551724	0.986377655172	0.786543862069	1.49424575862	0.845929217241	0.966798068966	1.77491310345	0.472301017241	1.09105803448	1.18343768966	1.38891237931	1.87222193103	0.944988975862
C7orf72	0.0	0.0	0.0	0.0	0.0	0.115892	0.0	0.0	0.0	0.0	0.0	0.0	0.0	0.0
HPN-AS1	0.0	0.0	0.0	0.0	0.0	0.0	0.0	0.0	0.0	0.0	0.0	0.0	0.0	0.0
RP11-93I21.3	0.0	0.0	0.286113	0.0794392	0.0	0.343039	0.387026	0.0	0.0558643	0.0	0.328284	0.232872	0.0501143	0.0532835
DLGAP2	0.0280649	0.0118015	0.0	0.079437	0.0161533	0.0199408	0.0119264	0.0	0.0259046	0.113015	0.061889	0.112813	0.0247436	0.0473172
MESDC1	6.52718	6.62135	3.96422	6.59827	7.33459	7.0306	6.44851	5.10808	5.36662	5.81133	5.49301	4.9145	6.44589	4.60767
SGMS1	7.50011	6.83451	7.82668	6.98786	8.48655	11.251	9.84437	8.75712	7.03088	12.3513	10.4529	10.5896	8.5031	14.5269
APOB	1.06332	0.485	0.539216	0.760449	0.601137	0.389649	1.04621	0.386587	0.759445	0.696738	0.387964	0.210583	0.428512	0.0877534
TUBA3FP	2.7225	1.70087	1.36609	1.88486	1.51292	1.32102	2.33583	1.03546	1.00705	1.56594	1.5648	2.97754	1.17964	1.11382
CKS1BP1	0.0	0.501745	0.457021	0.0	0.0	0.52502	0.0	3.18387	0.531392	2.00248	0.0	0.0	0.0	0.580775
KRT18P6	0.0	0.0	0.0	0.0	0.153623	0.0	0.0	0.0	0.0	0.0	0.0	0.0	0.0	0.0
RPSAP5	0.0	0.188083	0.0	0.0	0.0	0.0	0.0	0.0	0.0	0.0	0.0	0.0	0.0	0.0
SLC30A7	20.5367	16.9173	14.397	17.7383	17.8855	16.6018	17.8777	14.8469	19.5598	18.4239	17.3132	11.0513	20.9589	17.5847
AP003419.16	0.0	0.0	0.0	0.0	0.0	0.0	0.0	0.0	0.0	0.0	0.0	0.0	0.0	0.0
LINC00264	0.0	0.0616876	0.0	0.0	0.0	0.061898	0.298163	0.136961	0.0604848	0.0	0.0	0.114676	0.057478	0.0
CTDNEP1	31.2169	39.7651	28.7929	32.8102	31.4618	39.2361	34.4503	29.5339	36.4298	33.5254	26.1339	28.6564	29.2131	35.4073
SLC35F1	0.37615	0.0389967	0.434918	0.209528	0.180646	0.426948	0.0806292	0.340191	0.228758	0.222404	0.397955	1.28339	0.126783	0.797107
RAB36	6.63407	6.75697	4.17932	5.59272	5.47603	5.47495	4.96764	6.82272	2.66694	4.85798	4.78325	4.45727	4.31371	2.87453
NEXN	0.606035	0.551814	3.00404	0.697374	1.03626	0.840469	1.43862	1.83161	1.07847	1.75096	4.28958	3.96845	1.20368	4.32898
EPN2	15.781	20.0039	16.3167	13.5413	17.4241	21.2359	18.3683	17.6227	15.826	20.8408	23.1617	24.7255	19.3932	24.7601
ZIC2	0.0318766	0.0733102	0.0114044	0.0315442	0.0	0.0	0.0	0.0	0.0	0.0	0.0	0.264169	0.0	0.0
CTC-459F4.3	7.33174	6.3202	5.02884	8.52352	6.59914	9.79808	7.22669	9.01061	10.0153	5.38663	6.71791	10.0756	7.92577	5.77385
BMP15	0.0	0.0600695	0.146978	0.0541788	0.0	0.0	0.0	0.0	0.0	0.0	0.0	0.0	0.0	0.0
TDRD3	17.2978	17.3828	22.7411	18.8523	16.9232	22.5358	19.8118	22.2011	18.2676	24.1179	26.1652	31.2644	18.6608	20.7108
CDKN2B-AS1	1.78692	1.01975	1.54026	1.26579	3.06439	1.03266	2.11829	1.28902	0.619589	0.858463	0.340745	0.0	1.70435	0.210463
CDK20	10.8508	9.86589	6.76795	8.96448	8.54612	9.80127	10.4985	12.2351	8.87667	10.6425	8.64421	13.5175	10.8339	6.05851
CILP	6.98512	6.10061	5.98218	5.72304	13.6513	2.23155	6.43333	8.1535	9.9229	9.79048	11.1	5.82813	5.6726	4.69562
RP11-553A10.1	0.479489	0.0	0.506776	0.161268	0.114715	0.0	0.0890057	0.0	0.220539	0.0	0.0	0.223641	0.0789292	0.131099
MSH2	19.5118	21.386	14.6121	20.4224	17.5707	23.8268	20.763	18.8587	16.8603	17.1908	14.4733	21.7788	17.6269	13.6947
MGC45922	0.0	0.0	0.0	0.0	0.0	0.0	0.117278	0.0782853	0.270306	0.272617	0.165083	0.130941	0.0	0.0954025
TMEM127	17.1569	14.891	13.1357	14.5267	18.9243	14.8575	15.4446	13.5613	15.6443	16.8159	14.2536	9.92663	14.8108	21.4722
RP11-64K7.1	0.0	0.0	0.0	0.0	0.0	0.0	0.0	0.0	0.119924	0.0	0.0	0.0	0.0	0.0
RP11-817J15.3	0.0	0.0	0.0	0.0	0.0	0.0	0.0	0.0	0.0	0.0	0.0	0.295161	0.0	0.0
C4orf50	0.0248297	0.0128705	0.0608674	0.0227211	0.0	0.0187722	0.0492091	0.0571241	0.105687	0.0263353	0.0377347	0.0718431	0.0112062	0.101152
THBS3	13.2599	12.2516	10.7674	15.5071	13.0553	12.0482	11.5698	14.7316	11.8623	14.2281	17.1274	23.8772	14.951	18.3722
XXbac-BPGBPG24O18.1	0.0	0.0	0.0	0.0	0.0	0.0	0.0	0.0	0.0	0.0	0.0	0.0	0.0	0.0
C1orf50	4.59987	2.86158	3.29178	3.54802	3.80351	2.00149	3.60928	6.1199	3.34436	4.46694	2.95029	3.49494	2.91503	2.80123
AP003068.23	0.72059	0.208285	0.322633	1.08698	0.942236	1.02497	1.02654	1.04395	0.607454	0.76333	0.666092	0.65709	0.996271	1.01999
ANKRD62P1-PARP4P3	0.0	0.0	0.0	0.0	0.0	0.0681337	0.0	0.0	0.0	0.0	0.0	0.0	0.0	0.138389
NPM1P47	0.0	0.0	0.0	0.0	0.0	0.0	0.0	0.0	0.0	0.0	0.0	0.0	0.0	0.0
FCGR2A	2.90215	3.20975	2.68144	2.10961	3.83435	2.76759	2.55766	2.70357	3.20137	3.06435	7.10657	3.78093	11.0176	5.65927
CTD-2620I22.3	0.015424	0.0	0.0	0.0	0.0	0.0470467	0.0155195	0.0	0.0	0.0	0.0	0.0	0.0	0.0536449
SALL1	28.441	27.258	24.3279	29.8586	24.6106	32.4064	27.7221	23.6255	24.5453	21.5808	18.0897	20.833	29.8446	23.597
XXbac-BPG252P9.10	0.449707	0.458851	0.536749	0.139486	0.15348	0.29745	0.45829	0.833256	0.0	0.285967	0.290473	0.253326	0.286695	0.0
HIST1H2BG	19.2932	37.7056	13.5531	31.5294	18.4605	21.7659	21.563	17.8623	7.46221	10.3724	5.5616	7.72928	12.0479	4.23544
CTD-3018O17.6	0.0	0.0	0.0	0.0	0.0	0.0	0.0	0.0	0.0	0.0387843	0.0	0.0	0.0	0.0
OR10V3P	0.0	0.0	0.0	0.0	0.0	0.0	0.0	0.0	0.0	0.0	0.0	0.0	0.0	0.0
BNIP3P9	0.0	0.0	0.0	0.0	0.0	0.303239	0.0	0.0	0.0	0.277748	0.0	0.0	0.0	0.0
CTD-3065B20.3	0.349042	0.118876	0.0	0.104303	0.0	0.0	0.0	0.0	0.0	0.0	0.128233	0.394593	0.0	0.428456
ACTBP13	0.0	0.0	0.0	0.0138269	0.0	0.0147549	0.0	0.0	0.0	0.0	0.0	0.0	0.0	0.0
AF228730.13	0.0	0.0	0.0	0.0	0.0	0.0	0.0	0.0	0.232668	0.0	0.0	0.0	0.0	0.0
NAGPA	4.01694	5.47955	4.09407	6.00053	4.57114	4.99623	3.43202	8.28329	4.70863	6.89228	4.74441	6.35726	5.4092	3.49844
RP11-420L9.2	0.0	0.0	0.0	1.42501	0.523724	0.180063	0.0	0.0	0.0	0.0	0.0	0.0	0.0	0.0
AC010872.1	0.685162	0.248535	0.280362	1.00002	0.0	0.0	0.0	0.0	0.0	0.244562	0.26015	0.0	0.132737	0.153233
RP11-415F23.3	1.80061	2.09454	2.42947	1.39962	0.172872	2.21533	0.173013	1.97917	1.31158	1.31561	1.35463	2.77275	1.91124	0.805831
MED4	23.4249	25.7081	25.0429	23.9901	23.2206	27.0239	29.8045	18.2366	20.039	20.7303	19.0942	16.3575	19.5002	20.9109
TRIM13	14.7493	11.4156	10.2252	14.2073	14.3639	13.7811	12.2187	13.0896	14.1462	13.104	11.4102	12.5141	14.9106	10.0822
OR7E115P	0.209453	0.0	0.0	0.512858	0.0	0.0	0.0	0.0	0.0	0.229514	0.0	0.0	0.0	0.0
USP47	21.8348	25.4676	34.7294	32.6748	27.2975	29.8292	28.0731	29.8048	33.1729	27.5134	28.4298	36.2937	27.1939	38.2448
LINC00471	0.524589	0.0585103	1.01632	0.154855	0.537459	0.602774	0.535636	0.0	0.451372	0.882914	0.236317	0.524137	0.730988	0.265456
MIR19B2	0.0593736	0.0306691	0.0142193	0.0	0.0893101	0.0	0.087733	0.390644	0.150986	0.127525	0.0556198	0.0471001	0.149471	0.0326309
CTSC	56.9387	44.3677	47.8698	59.4679	54.4264	47.2521	54.2008	64.5284	45.2663	47.9536	43.826	44.0884	65.4669	49.1849
AC005519.4	4.51646	4.96494	5.80277	5.34674	5.32517	5.54714	4.84264	7.33168	5.65825	5.42836	5.54396	7.52667	7.69773	8.59967
MTND4P14	0.753801	0.652171	0.9869	0.895121	0.521597	1.23357	0.812122	1.04411	2.62367	1.66748	2.71712	0.66135	2.71912	1.77902
TMEM242	5.78294	6.66668	7.92859	8.67213	7.8506	8.80266	9.89429	6.88066	9.69589	8.42792	8.67772	12.967	6.19317	13.818
ULK4P1	1.28185	1.78323	2.06818	2.05104	1.02877	1.99723	0.953274	2.99806	1.66217	4.62625	0.788306	3.29559	1.51569	0.609532
RPL23AP1	0.000860308	0.898567	1.87016	0.503958	0.773644	0.480368	0.281767	0.0	0.486428	0.161665	0.651256	0.99657	0.905758	0.472963
AP2B1	51.5468	48.6114	39.8008	50.5021	55.5593	52.1218	51.9179	42.1611	42.1865	42.2229	38.4436	38.339	46.5158	41.5482
STON2	6.35043	7.72266	4.36098	6.71786	4.18018	10.0158	6.50721	7.97377	3.47396	6.19319	7.88761	5.09034	5.38111	5.20676
RP11-389C8.1	0.0	0.123065	0.0	0.0	0.0	0.0	0.0	0.0	0.0	0.118593	0.125983	0.0	0.253894	0.145543
RP11-1223D19.3	3.20843	0.226205	0.622756	0.743144	1.02899	0.932704	0.789138	1.03212	0.0718522	0.793193	0.647105	0.0	0.549352	0.65768
TWISTNB	12.5634	12.501	9.01446	12.6704	15.9044	10.1833	13.7144	9.44326	12.9104	11.0188	8.79052	7.422	10.3033	10.321
AC092614.2	0.919693	0.182016	0.0740559	0.159047	1.2481	0.704588	0.451214	0.404735	0.0	0.572781	0.812779	0.942153	0.497488	0.0
ZNF880	7.83464	10.415	11.9297	11.6623	6.48118	7.65087	11.4971	8.95175	12.8368	9.57874	11.1472	14.6232	9.57663	8.99115
DAB1	2.76145	4.04195	0.774272	2.23556	0.616448	1.61823	1.50546	1.76662	0.170043	1.96693	0.921166	1.66675	0.459498	0.179966
NXPH1	0.0	0.0	0.0462909	0.0	0.0	0.0	0.0	0.0	0.0	0.0	0.185214	0.0	0.0	0.0
ANK3	41.6099	50.2516	46.3177	42.8958	43.4958	51.2541	39.1781	71.5015	51.052	65.1209	42.6453	60.0362	56.528	48.6658
SERPINB5	0.856105	1.71306	0.46122	0.262712	0.981847	0.0	0.479495	0.526378	0.536841	0.0888962	1.14363	0.0	1.11546	0.0
RP3-390M24.1	0.0	0.0	0.0	0.0	0.0	0.0	0.0	0.0	0.0	0.0	0.0	0.0	0.0	0.0
GPRC5C	8.5849	7.30055	6.172	5.55168	6.42021	8.56313	7.49721	11.8424	6.83935	9.66905	6.29315	8.2492	10.2495	22.4881
ZFP36L1	155.702	168.406	85.9836	82.0876	94.6777	103.73	79.2372	91.0357	100.819	83.5005	116.25	99.4124	107.996	201.853
GTPBP10	9.44586	7.80413	10.2142	8.72289	6.49418	9.53343	9.97189	9.66309	10.3417	8.53174	7.99418	11.3553	9.51586	7.92257
RP11-153F10.2	1.2368	0.29291	0.0	0.890725	0.289191	1.0067	1.333	0.905869	1.56673	1.26237	0.869036	1.05586	1.03476	1.34551
C3orf58	27.9068	25.9722	20.6566	24.3292	34.5776	30.9667	32.2127	22.264	23.2072	27.7908	20.2013	22.2188	24.8512	30.8638
LRRC6	3.79386	3.84953	5.33918	3.03745	4.80728	4.02951	2.8479	4.76609	3.4225	4.45254	2.91755	5.49019	4.51022	2.11732
RP11-434P11.2	4.66583	1.58675	4.15284	2.7504	3.51157	3.04377	2.74055	5.07551	3.1734	3.15093	5.18645	6.7463	5.14452	6.11549
EXOC3L4	0.0	0.0	0.0575414	0.0463522	0.0	0.157161	0.0599893	0.351711	0.101487	0.111527	0.802258	1.01859	0.593064	0.0
RP11-476I15.6	0.0	0.0	0.0	0.0	0.0	0.0	0.0	0.0	0.0	0.0	0.0	0.0	0.0	0.0
LINC01614	0.202241	0.0	0.185112	0.283261	0.216732	0.108586	0.105559	0.755366	0.0	0.0	0.526545	0.0	0.308204	0.0
ELAVL4	0.103089	0.0	0.0	0.0326548	0.0217234	0.0	0.0	0.147956	0.0232752	0.044943	0.0	0.0634897	0.290825	0.0
CAPN9	1.0202	0.328151	0.133151	0.76938	0.382792	0.516177	0.105499	0.316578	0.181453	0.500644	0.751836	0.420769	0.498271	0.0898258
KRT8P48	0.126821	0.260588	0.0	0.348539	0.0	0.0634659	0.124332	0.362027	0.0	0.125152	0.250989	0.0	0.282184	0.463925
GDPD1	1.40087	1.57513	2.746	0.96298	1.37698	1.77013	1.46488	3.31953	1.82756	2.04183	2.97114	4.35443	2.65595	1.66402
ECM2	9.64554	5.59242	7.95829	7.53516	6.72098	14.2791	10.1307	17.5243	10.4972	13.0254	19.4462	32.2345	8.76707	24.9571
RP11-350N15.5	0.108406	0.342036	0.407101	0.0963791	0.309719	0.0	0.305723	0.459357	0.0813489	0.175203	0.0	0.14965	0.0794762	0.114337
WRB	18.7668	19.4445	18.375	18.6294	19.0394	19.076	15.4584	24.0187	12.6787	19.3133	20.2216	26.5942	17.3171	14.6399
VSX2	0.0	0.0	0.0	0.0	0.0	0.0	0.0238812	0.0	0.0	0.0	0.0	0.0	0.0	0.0
C9orf24	5.85139	8.92603	11.2831	3.86062	8.09163	3.06708	1.99501	12.5233	1.14898	6.13125	3.36828	4.89576	6.41759	1.90244
HEXIM2	1.9881	2.70895	1.70714	1.86932	2.20718	1.71	2.03371	3.3391	2.29771	2.19087	1.62352	2.15429	1.19677	1.17329
IWS1	11.6736	15.4026	12.8964	13.2124	12.8011	12.1652	14.675	11.4323	14.9669	12.6199	11.3488	10.8569	12.0333	9.98026
RP4-671O14.7	0.0443746	0.0166832	0.0283425	0.0262826	0.0233617	0.0266865	0.0164243	0.0146775	0.00662044	0.0120466	0.0460661	0.0456052	0.0154348	0.047517
CTD-2337I7.1	0.0	0.0	0.0	0.0	0.0	0.0	0.0	0.0	0.0	0.0	0.0	0.0	0.0	0.0
HIPK4	0.0697442	0.0764675	0.0809687	0.165686	0.0718124	0.0344803	0.0676885	0.0599062	0.0291271	0.086378	0.032705	0.0	0.219886	0.11356
NUDC	12.0493	12.7988	10.6511	14.9858	12.5418	10.7747	17.2386	10.0827	13.0539	10.2779	8.65716	6.70725	11.8875	8.8929
RPS15AP29	1.19329	2.89988	2.51676	0.986625	2.23589	3.07073	3.9609	1.83073	1.81696	1.61538	1.33526	2.14004	1.51369	3.04608
HSPH1	42.4442	48.5654	26.9059	37.53	42.3148	41.214	44.2522	27.5069	26.4604	19.9368	19.6428	12.9477	32.0706	19.4509
RP4-737E23.2	0.0	0.0418452	0.0767819	0.0	0.0406267	0.0	0.0	0.0	0.0	0.0	0.0	0.0	0.0	0.0
ITIH5	23.2304	14.7219	9.70152	20.2173	11.883	9.62255	11.3428	21.2931	22.7939	11.3478	11.1972	12.7061	13.2176	2.59374
RP11-347H15.4	0.0	0.0	0.0	0.0	0.158929	0.0	0.0	0.0	0.0	0.0	0.0	0.0	0.0	0.0
C1DP1	0.180725	0.0	0.0	0.182645	0.0	0.858372	0.40934	0.0	0.0	0.397372	0.0	0.0	0.0	0.0
SPINK1	0.0	0.0	0.0	0.0	0.0	0.0	0.0	0.0	0.0	0.0	0.0	0.0	0.0	0.657821
OPA1	22.9058	23.5698	25.4558	21.9984	24.9692	21.9401	23.3089	26.0212	21.6004	26.7507	21.9646	28.7646	30.7615	21.8007
CPSF2	11.8826	15.4138	10.6035	12.2181	11.5181	9.04255	16.299	9.5213	12.7096	8.81417	10.3745	4.88897	8.53471	9.14854
RPL21P13	0.0	0.0	0.0	0.0	0.0	0.0	0.0	0.0	0.0	0.0	0.0	0.0	0.0	0.0
RP5-856G1.1	0.0	0.0	0.0	0.0	0.0	0.0	0.0	0.0	0.0	0.0	0.0	0.18126	0.0	0.0
BEST2	0.0	0.0	0.161941	0.0	0.0	0.0	0.0	0.0	0.0	0.0	0.0	0.0	0.0555612	0.0
RP11-574K11.24	4.67366	5.09744	10.364	5.42996	5.64554	8.95272	5.17371	8.98274	7.89788	6.96075	6.54624	13.8564	6.38987	8.77141
RP11-408J6.1	0.0	0.440591	0.0	0.258766	0.142239	0.893108	0.0	0.0	0.0	0.0	0.0	0.0	0.147527	0.0
STK4	18.0803	18.3056	19.4761	19.1616	18.7282	22.8516	22.7147	18.8238	20.9829	21.0254	19.5052	26.5463	23.2692	20.0644
ACSM4	0.0	0.0	0.0	0.0	0.0	0.0	0.0	0.0	0.0	0.0	0.0	0.0	0.0	0.0
PHACTR4	20.459	20.9235	22.1977	25.1743	20.2189	22.422	24.2335	20.5572	22.2107	21.1038	21.7754	18.6738	18.5126	19.4263
MST1R	1.66282	3.31882	1.93594	1.9695	2.94056	4.55472	1.33954	3.12776	2.75216	3.02755	2.90165	0.973916	2.89808	7.02994
IQCJ-SCHIP1	0.0	0.0	0.0	0.5002	0.260784	0.0	0.0	0.0	0.101712	0.0	0.0	0.0	0.0	0.0
RALGPS1	7.16395	9.5314	7.45719	10.2084	7.99322	8.43462	7.28248	13.5148	8.05357	12.539	10.1874	10.2896	9.88912	8.99672
AC003080.4	1.17839	1.16674	2.71511	1.49927	2.21246	1.65908	0.855123	0.236687	1.4723	1.61725	1.78697	1.01065	1.81914	2.84394
PANX3	0.0	0.0	0.0	0.0450061	0.0	0.0	0.0	0.0	0.0	0.0	0.0	0.0	0.0	0.0
TGDS	4.70952	6.19403	5.15079	6.32555	5.35232	8.12603	5.78788	7.24381	7.19768	5.92891	5.0403	6.49706	7.35874	5.67653
CTC-242N15.1	0.0	0.0	0.0	0.0	0.0	0.0	0.0	0.0	0.0	0.0	0.0	0.0	0.0	0.0
SEC11A	59.934	59.8727	56.1222	68.4493	54.2858	49.6796	58.4556	44.5454	59.8945	49.8237	46.7762	42.4651	45.7253	42.6586
FLJ37453	0.880534	1.17094	0.70022	0.753461	0.979656	1.10941	0.846038	1.74858	0.896114	0.772731	0.380377	0.930183	0.938005	0.968084
RP11-332H18.3	0.422635	0.498222	0.598685	0.647211	0.345463	0.330856	0.94319	0.849708	0.697842	0.610956	2.06092	0.324481	0.647774	0.144711
RP11-16P20.3	0.0	0.0	0.130274	0.0	0.160573	0.160047	0.0	0.0	0.0	0.0	0.322078	0.297701	0.46787	0.558089
RP11-464F9.20	0.594028	0.884429	1.88812	1.78971	1.22381	1.52494	1.08302	1.42457	0.831668	1.07362	2.36728	2.35578	1.01093	1.17525
RP11-569A11.1	0.0	0.0	0.0	0.0	0.351919	0.0	0.0	0.0	0.0	0.0	0.0	0.0	0.0	0.0
DBF4P1	0.0	0.0	0.0	0.0	0.0	0.0	0.0360074	0.0	0.0	0.0	0.0365676	0.0	0.0	0.0
AC011330.13	0.642253	0.372754	1.21157	1.11164	0.172889	0.78234	1.82189	0.765067	0.466072	2.78058	0.434786	0.369434	1.11313	0.0
PRR11	5.49266	6.22091	3.20523	6.78204	5.59037	6.79367	4.70371	3.63338	4.69373	3.32178	1.69287	0.9347	3.23508	0.32894
H3F3BP1	0.0	0.238297	0.0	0.0	0.0	0.0	0.0	0.0	0.2377	0.0	0.0	0.205539	0.0	0.0
COX8C	0.0	0.0	0.0	0.0	0.0	0.0	0.0	0.0	0.0	0.230425	0.0	0.0	0.0	0.0
OR7A17	0.0	0.0	0.0	0.0	0.0	0.0	0.0	0.0	0.0	0.0	0.0	0.0	0.0	0.0
PLCH1	5.58897	8.42971	4.46536	7.11081	5.75518	6.99237	7.90949	9.62053	6.3785	4.88672	4.83127	5.58126	6.80231	3.4056
AC007879.2	0.28318	0.0	0.283883	0.0	0.0	0.0	0.0	0.181491	0.334781	0.0	0.0	0.0	0.0	0.0
USP30	6.37639	5.14925	7.40596	6.58639	6.78985	5.3017	6.925	7.30744	6.32388	7.67548	6.12784	7.45905	7.6869	7.0651
STX1A	3.33024	4.84472	4.13347	2.59787	4.75612	2.65095	4.6466	2.98195	6.60624	4.23398	3.37025	4.46094	3.28392	4.38571
SNHG7	6.61667	6.92202	5.46744	8.4435	5.88421	7.56538	7.02662	10.3573	8.42061	10.6028	9.5405	6.34153	10.7407	9.49256
RP11-266O8.1	0.0888532	0.0	0.410622	0.28813	0.039263	0.256995	0.0940991	0.111759	0.337015	0.705098	0.507518	0.275706	0.0908707	0.0430925
C1QTNF3-AMACR	0.0	0.0	0.404756	0.0	0.114995	0.222215	0.41178	0.210493	0.0	0.0	0.0	0.535423	0.00973707	0.0
MIR137HG	0.120822	0.170612	0.255874	0.0	0.0	0.0	0.0	0.338162	0.0	0.234593	0.350132	0.143969	0.0702375	0.0
LMO3	0.0336112	0.0	0.438445	0.0	0.208884	0.35265	0.142742	0.314081	0.0455196	0.306702	2.18425	1.45329	0.270946	2.36528
DRAXINP1	0.0	0.0	0.046467	0.0	0.0	0.0	0.0	0.0	0.0	0.0	0.0	0.0	0.0	0.0
RP11-275I4.1	0.0	0.0	0.0	0.0	0.0	0.0	0.0	0.0	0.0	0.0	0.0	0.0	0.0	0.0
ATOX1	17.2141	18.6672	20.2874	19.2073	17.7353	19.0107	28.1907	19.3058	23.4336	14.2534	13.2396	10.0141	18.1849	10.857
RPL17P26	0.0	0.0	0.0	0.0	0.0	0.0	0.0	0.0	0.0	0.0	0.0	0.277944	0.0	0.0
CTD-2012K14.5	1.20706	1.20185	1.40464	1.64889	1.23427	1.48514	1.88831	1.58655	1.21945	1.17673	1.50375	0.681426	0.916785	0.998715
RP3-337O18.9	0.0	0.296808	0.0	0.0	0.0	0.0	0.0	0.0	0.0	0.0	0.0	0.0	0.26346	0.0
RP11-763B22.4	0.0	0.0	0.0	0.0	0.0	0.0	0.0	0.0	0.0	0.0	0.0	0.0	0.0	0.0
AC013264.1	1.5503	0.186194	1.70908	2.15833	2.03539	1.51458	1.51479	1.88134	2.14063	1.11922	0.508626	2.12583	1.03835	3.96653
RPS27AP16	2.16357	3.08184	1.45313	2.52971	3.38235	3.78132	3.11634	1.4845	2.04182	1.80846	3.90879	2.31904	2.17802	2.82055
TWIST2	60.7806	47.3344	62.5001	56.7383	62.0075	42.4232	53.473	52.4891	58.834	38.4483	26.7381	20.4305	38.9561	30.7109
ZNF415	3.7563	5.52471	7.15835	6.80982	7.31065	6.93141	4.94763	7.62726	7.21868	7.57049	8.38712	10.5657	6.67888	5.20363
BORCS8	10.3234	9.05615	11.8342	9.56395	9.51465	12.3067	11.7637	12.8457	12.1746	7.93718	10.1628	9.80349	10.2395	9.55792
CHKB-CPT1B	1.08746	6.40666	1.94007	2.40426	3.74675	1.8152	1.74312	3.11788	2.10676	1.98875	2.05783	6.27582	3.72315	1.68286
RP11-181B11.2	0.0	0.0	0.0	0.0	0.0	0.0	0.0	0.0	0.0	0.0	0.0	0.0	0.0	0.0
ATP5J2-PTCD1	0.169305	1.54036	0.350461	0.635149	0.522692	0.571323	0.617539	1.08915	0.441979	0.900688	0.845221	0.291199	0.727438	0.694872
CTD-3080F16.3	0.0	0.0	0.0	0.0	0.0	0.0	0.557996	0.0	0.0	0.0	0.0	0.0	0.0	0.0
ZDHHC22	0.04094	0.16004	0.113152	0.119732	0.420639	0.0	0.0215551	0.0	0.0803907	0.0186569	0.0425116	0.0543551	0.0552236	0.0
EDARADD	1.71682	1.39586	0.621791	1.82126	1.94407	1.40446	1.63125	1.77896	1.13508	0.915477	0.525968	0.593213	1.00251	0.745851
CH507-42P11.7	0.0	0.0	0.0	0.0	0.0	0.0	0.0	0.0	0.0	0.567359	0.0	0.904238	0.0	0.0
AC133785.1	0.229328	0.0269689	0.014599	0.045891	0.0	0.0493628	0.0249257	0.0	0.0	0.0	0.0	0.0	0.0	0.0290019
MPZL3	2.3627	3.01856	2.1244	1.74765	2.99543	2.60845	2.39894	2.16172	2.3635	2.89267	1.87306	2.07365	3.28799	5.81831
ADAMTS7P4	0.529877	0.349511	0.856919	0.718763	0.675406	0.253377	0.262358	1.08903	1.01981	1.06792	1.11927	0.873515	0.464007	0.313314
FAM83F	1.58598	1.65551	0.909635	2.21093	1.65655	1.56315	1.52346	1.46328	1.42494	0.615336	1.21978	0.826071	1.66032	0.352684
LRRC73	0.65263	0.932747	0.649335	0.601176	1.07799	0.893723	1.16268	0.308774	0.123944	0.590943	0.426396	0.642866	0.602564	0.512211
RP11-624M8.1	7.48693	12.4407	8.55234	12.3939	5.81229	11.9411	7.65933	19.9938	14.7809	6.21843	10.8516	11.6266	10.7604	0.973262
WDR54	9.84603	6.96402	8.08193	9.19736	8.27785	8.05369	6.35345	7.31763	4.82248	5.61033	4.97471	9.04096	6.36365	5.66933
ZNF610	3.55308	5.50302	4.50579	4.22902	3.42665	5.07584	4.89945	4.17714	4.24967	6.8189	4.0261	6.18811	5.40305	4.41687
RP11-795H16.3	0.23151	0.0	0.0	0.119263	0.0	0.0	0.0	0.0	0.0	0.0	0.0	0.0	0.0	0.0
ATXN7L1	11.5291	11.0921	11.1147	12.7452	11.7764	9.29377	12.2797	13.3067	15.3078	11.7974	13.0922	18.6993	11.1664	13.7637
SNX11	5.55038	6.38261	4.20011	5.14537	5.40758	5.45002	4.76684	4.29978	5.07475	3.91753	4.00806	4.13037	4.31102	3.37819
C19orf54	2.84035	5.54855	4.5347	3.93983	3.76893	3.53618	3.46193	3.13063	4.61248	4.3814	3.23899	2.99446	4.19226	3.21662
CTD-2517M22.17	0.0	0.310142	0.0	0.0	0.0	0.0	0.0	0.0	0.0	0.543871	0.0	0.0	1.07182	0.0
TMEM214	36.7549	33.8658	32.2474	37.0685	35.7072	32.3325	35.4619	26.0163	35.6808	29.5751	30.2176	30.1286	31.4883	23.6315
RP11-141O11.1	0.0	0.0	0.0	0.0	0.0	0.0	0.0	0.0	0.0	0.0	0.0	0.0	0.0	0.0
SCYL2	19.4165	22.605	16.4449	24.9221	21.6634	23.3715	20.8367	16.8887	20.1756	23.5241	20.0435	20.4996	22.0883	19.7923
LEXM	0.0	0.0	0.0	0.0	0.0	0.0775236	0.0365179	0.237666	0.0	0.0325701	0.0388169	0.201976	0.0	0.0
C19orf84	0.0	0.0	0.0	0.0	0.0	0.0	0.0	0.0	0.0	0.0	0.0	0.0	0.0	0.0
RP11-9E17.1	8.90986	9.54745	8.23626	14.5351	11.1696	19.9445	12.0894	8.86771	9.11553	8.8379	5.44994	7.08078	8.51122	4.98813
SMPD3	1.78392	1.98363	2.73365	0.83916	1.73531	0.630414	1.04574	1.54529	5.78193	0.444152	2.53836	2.63343	5.27718	1.33964
TCF12	130.431	126.72	139.408	123.025	146.229	134.022	125.417	99.6898	135.296	106.612	85.2611	114.492	118.678	113.778
CRHR1-IT1	12.1424	13.2099	9.73981	14.399	9.59777	14.8356	11.9549	18.5701	12.5153	14.4424	10.566	23.2835	12.8966	15.4842
C4orf33	5.41566	7.1323	6.18922	7.74791	5.21333	7.20716	5.86289	7.18878	5.95033	9.42506	7.54208	7.20147	7.27472	3.87622
STK24	29.094	26.1604	25.2109	27.0554	24.1816	28.6682	26.924	27.8455	21.8788	23.995	22.1132	21.5022	24.7551	26.8478
OSTCP5	0.0	0.0	0.0	0.36652	0.421698	0.0	0.0	0.25723	0.0	0.0	0.204734	0.0	0.0	0.0
TMEM119	26.3405	21.2572	20.7419	23.5506	21.1946	15.2127	23.5389	13.8406	30.7759	16.9869	18.3993	13.4554	15.4627	6.65365
AC051649.12	0.0	0.0	0.0	0.0	0.0	0.0	0.0	0.0	0.0	0.0	0.0	0.0	0.0	0.0
PSMC6	30.8851	39.0614	31.5184	37.3463	29.7232	43.9095	36.147	21.5676	34.017	24.3902	22.3668	36.964	26.5397	30.6713
WDR90	26.4393	35.6463	16.3914	26.8342	18.9166	35.1794	28.5652	26.1669	16.302	23.32	22.5825	33.0845	23.3247	21.7538
FOXJ2	8.45257	6.89374	7.28137	8.92493	7.61573	8.40782	7.36735	7.42973	8.17606	7.68837	7.87994	7.13454	6.08964	8.20619
DRAIC	0.0617417	0.255074	0.726902	0.400389	0.41011	0.559057	0.489689	1.5098	0.29899	0.621139	1.04297	1.18331	1.06668	1.66725
NDUFB1	17.9706	22.2124	20.7929	26.6368	15.6659	24.8774	26.1762	19.6998	21.4464	18.2242	23.6438	21.7326	16.6868	20.9328
RPL36	87.9797	88.5003	51.4088	88.2015	71.2504	72.4279	97.2809	70.6952	69.1156	69.1089	75.4862	53.793	70.7592	60.3097
PPP4R1L	5.88052	6.13688	4.26045	5.78566	6.80471	5.76063	4.60331	7.35437	7.02976	10.0798	8.5801	13.4111	5.05288	12.1081
AC018462.2	0.0	0.0	0.0	0.0	0.0	0.0	0.0	0.0560303	0.0	0.0	0.0	0.0	0.0	0.155738
RP11-321M21.4	0.0	0.0	0.0	0.0	0.0	0.0	0.0	0.0	0.0	0.0	0.0	0.0	0.0	0.0
SPEG	3.69535	2.9898	9.51469	3.73488	4.58161	2.88217	4.39062	6.13069	5.25066	6.92771	24.6939	20.6622	5.16395	25.088
RP4-680D5.2	0.164164	0.118486	0.139474	0.229322	0.0468774	0.118542	0.0693374	0.0	0.0915704	0.0642521	0.0905094	0.0394161	0.0	0.0264147
HNRNPA1P73	0.0	0.0	0.0	0.0	0.0	0.0	0.0	0.0	0.0	0.0	0.0	0.0	0.0	0.0
RP11-10L7.1	0.0	0.0520062	0.0	0.0	0.0529439	0.110109	0.0	0.0	0.118289	0.0	0.107789	0.103108	0.0	0.0
UNC93B3	0.0	0.0	0.0	0.0	0.0	0.0	0.0	0.0	0.0	0.0	0.0	0.0	0.0	0.0
CUL3	31.1729	33.156	32.0679	36.2661	32.634	33.9644	35.4596	32.4974	31.8636	35.93	29.387	26.7719	34.2143	39.149
OTX2	0.0	0.0	0.0	0.0	0.0	0.0	0.0	0.0	0.0	0.0	0.0	0.0	0.0	0.0
RP11-266A24.1	0.0	0.0	0.0	0.0	0.0	0.0	0.0	0.0	0.0	0.0	0.0	0.0	0.0	0.0
ANKRD36B	19.9892	17.4799	28.7557	24.1792	19.9199	28.7851	21.0799	33.2766	21.3451	26.0146	25.7776	44.6293	25.3686	28.0018
SLC25A25-AS1	1.59164	2.20723	1.82725	1.55187	2.085	2.24072	3.26259	2.16242	2.45687	1.64599	2.11492	1.4944	1.8314	1.88284
ZNF620	1.66785	2.13002	0.903534	2.03313	1.58191	3.48973	2.31837	2.52789	1.27539	2.35461	1.89117	1.63772	2.61921	1.49294
CTD-2287O16.4	0.0	0.0	0.0	0.194437	0.0	0.0	0.220179	0.0	0.0	0.0	0.0	0.0	0.216974	0.0
ZNHIT6	6.94661	7.52964	10.222	8.66742	8.18584	9.06532	9.98762	7.58874	11.6518	8.08947	7.24364	6.70437	8.35616	7.25422
U2AF2	45.5891	47.3945	30.789	48.6889	38.8452	48.8334	44.2726	34.0108	36.8811	37.02	34.5472	31.0962	38.3391	33.5718
RP11-54O7.3	6.9301	4.60533	3.04468	6.15612	4.00961	7.2345	7.52117	3.2436	5.82264	5.17171	3.08372	3.23479	4.56728	2.14687
RSPH9	1.2131	1.018	1.06953	0.562675	0.429948	0.54938	0.89582	0.889613	0.184094	1.19967	0.31732	0.476586	0.60392	0.250824
ACADM	20.0726	17.5402	16.6341	19.8343	21.1513	22.1229	15.2972	20.8308	18.9338	15.8555	20.5852	26.7029	16.7646	19.1024
BNIPL	0.276974	0.436194	0.0	0.584659	0.321568	0.198369	0.334758	0.356845	0.28176	0.388479	0.218238	0.236156	0.584085	0.645162
EAF2	2.20764	2.37548	2.59674	2.53484	3.30638	2.07127	2.42425	4.34282	4.3656	7.42878	2.64172	3.47604	1.41689	0.967621
FABP7	0.0	0.0	0.0	0.0	0.0718686	0.0	0.0	0.0	0.0	0.0	0.0	0.0	0.0	0.0
RN7SL239P	0.925999	2.44829	0.0	0.930221	0.718125	1.04239	0.693686	1.84226	0.695238	0.0	0.0	2.72978	0.962033	2.34177
MRLN	0.0	0.0	0.371191	0.0	0.192916	0.0	0.0	0.0	0.0	0.0	0.0	0.0	0.0	0.134747
RP11-401P9.6	0.0272928	0.0	0.0628529	0.0531053	0.0	0.0	0.0	0.0	0.0596088	0.0	0.35588	0.0739546	0.0	0.0
UBE4B	37.0506	37.5868	25.6839	35.911	32.9451	39.6075	35.9986	35.3865	33.772	33.5189	28.8233	36.8182	33.1148	35.6501
CBWD7	9.07015	12.4376	9.30512	9.31326	8.47682	10.693	10.0029	7.22996	11.7989	9.09909	10.5738	8.85419	6.94696	7.91217
BCL10	11.4033	15.1977	6.70988	13.5244	11.083	13.0963	10.4938	12.0979	8.9332	9.92372	8.3878	6.7165	10.4119	10.7526
TTI1	7.61821	10.1101	7.01248	8.87603	7.9366	10.6154	9.77403	9.10721	5.01626	8.64742	7.48695	11.2701	7.60925	8.00087
RAD17	12.0398	16.0593	17.4074	14.5082	13.8829	16.8709	12.9803	15.4381	14.379	15.3478	14.1776	18.9755	16.3737	12.5823
COMMD2	14.7152	16.1931	17.218	18.7766	16.1312	12.8572	15.2335	15.0249	14.0741	13.6998	14.3285	13.7951	14.4893	13.9436
RP11-628J14.1	0.0	0.0	0.0	0.0	0.0	0.0	0.0	0.0	0.0	0.0	0.0	0.0	0.0	0.0
CUL7	16.4748	16.4159	14.0797	14.2617	18.0231	17.1506	14.6156	15.121	15.582	16.0242	13.4132	17.3495	16.4001	11.5916
AKAP17A	12.8881	14.0043	13.2607	13.2963	15.9679	16.4082	14.1888	15.6656	15.2164	14.3835	17.1299	18.233	15.5014	18.6514
TBC1D10C	1.9795	1.56253	1.26776	1.50861	1.027	1.49862	2.057	0.3744	0.693994	1.53661	1.65782	1.06963	0.830548	4.60925
SLC52A3	4.132	6.51732	2.64215	4.62118	4.0268	5.23892	4.04204	6.06441	5.06047	9.65065	4.16838	2.47809	8.75799	2.45206
COPS8	21.4378	23.0563	20.187	25.4101	23.9487	20.6218	17.2361	16.0863	17.3465	18.4115	21.6533	16.1804	16.362	16.8289
KLHL6	1.5856	2.05676	1.4656	2.1341	2.45502	1.58905	1.81708	2.22856	0.682934	2.73391	2.01326	2.12245	2.09001	1.72891
PARG	10.0537	12.2885	9.81008	13.2726	14.1336	13.7087	14.6975	10.3999	10.1142	12.071	8.46002	16.241	12.7732	10.7566
TBC1D3P1-DHX40P1	0.154703	0.225474	0.0834601	0.532337	0.201403	0.295429	0.394724	0.0	0.188629	0.0	0.104317	0.15158	0.649588	0.0766608
RP11-8P13.5	0.0	0.713204	0.564923	0.0	0.0	0.0	0.0	0.0	0.0	0.476223	0.0	0.0	0.0	0.0
ARHGEF5	6.23417	15.0441	6.77474	6.30144	6.41318	18.3391	10.5986	7.41415	10.3561	14.721	10.6331	9.50692	11.3581	10.9057
PDE6A	0.0166053	0.0369888	0.141687	0.0984622	0.0702342	0.0699637	0.0137955	0.01511	0.0912895	0.251853	0.0348789	0.161732	0.0509277	0.0
PLGRKT	6.46391	9.83965	4.62339	7.49384	7.20898	6.7973	8.60417	5.40404	5.22028	4.61683	6.14095	3.7961	5.9429	2.77901
MAX	25.382	25.0607	25.9949	26.0596	29.7926	22.3379	28.7086	26.459	26.7496	22.8317	26.4159	26.1331	24.8639	29.9928
RP11-1134I14.8	0.133843	0.253583	0.243756	0.259311	0.410283	0.517809	0.776514	0.721566	0.188625	0.304559	0.0727414	0.359819	0.491573	0.0407907
RP11-128A17.1	0.0	0.0	0.404159	0.0	0.0	0.0	0.870358	0.187479	0.706736	0.0	0.0	0.736864	0.0	1.33061
SNORD3A	50.5168	93.52	30.322	20.3758	18.5313	21.5017	27.9049	59.5556	29.7884	43.8956	31.512	25.672	126.534	20.0264
ZNF283	7.86963	7.35315	10.9197	10.6726	11.8039	11.0548	11.0396	13.3245	12.117	12.3796	11.7824	14.6903	11.8806	10.6437
CTC-492K19.4	0.0	0.0	0.0	0.0	0.0	0.0	0.0	0.0	0.0	0.747893	0.0	0.0	0.0	0.0
MYO5A	4.91699	3.8151	4.8369	4.96516	6.1147	5.63127	5.1835	4.49165	4.19903	4.92416	5.13331	5.08389	5.5093	4.85155
ZBED2	0.0	0.028925	0.0	0.0257928	0.0	0.0611985	0.0590427	0.0	0.0	0.0805448	0.0	0.0	0.0279067	0.389392
CABS1	0.0	0.0	0.0507466	0.0	0.0	0.0	0.0429077	0.0	0.0	0.0	0.277986	0.0	0.0	0.0
ZNF630	3.41578	5.31873	5.61169	3.56457	4.61783	5.64532	3.32337	6.3475	5.13478	6.10471	3.77146	7.31983	4.75502	6.51219
RP11-74E22.3	0.0	1.37855	0.119073	0.173564	1.52079	0.54304	0.571258	1.60415	0.182689	0.176965	0.519296	1.12652	0.173303	0.213538
RP11-1223D19.2	0.0	0.0	1.46025	0.12911	0.0	0.0	0.0	0.0	0.0	0.0	0.0	0.753085	0.0	0.0
ARFGEF3	2.62918	3.65908	2.11504	2.88624	3.76732	3.83298	2.98195	3.30444	4.44693	3.65894	2.98039	3.03032	4.43514	2.5281
MUC20P1	0.317271	1.1531	1.08035	0.640848	1.09203	1.73804	1.98538	1.79748	2.04675	1.51126	1.42793	3.42783	1.10054	4.31684
OAS2	7.79572	3.71552	4.12981	4.41593	5.92107	3.13954	9.22243	4.86408	3.19502	4.52382	30.5615	3.59127	8.4721	2.7309
AC133644.3	0.0	0.0	0.0	0.0	0.0	0.0	0.0	0.0	0.0	0.0	0.0931499	0.0	0.0	0.0
PI4K2B	11.4164	12.9941	4.66318	15.1574	10.9665	14.9701	16.3613	9.18874	15.5942	16.5389	10.767	9.02184	13.6421	8.41728
U2AF1L5	18.5224	24.7843	15.9813	21.4081	18.3752	20.8803	21.5759	20.033	20.1829	14.0762	14.5644	13.5342	18.1416	17.0791
SPATA31A1	0.0	0.0	0.0	0.0	0.0	0.0	0.0	0.0	0.0	0.0	0.0	0.0	0.0	0.0
KIAA0355	11.49	15.124	9.67552	13.737	13.7617	14.9466	11.3023	15.0805	11.7337	12.5006	12.0941	16.2787	12.1385	14.7036
RP11-227D13.1	0.07565	0.0409679	0.263279	0.036986	0.204482	0.32259	0.291086	0.0413309	0.0788474	0.289412	0.119538	0.234273	0.182384	0.180797
CNBD1	0.432115	0.234226	0.233269	0.0	0.0	0.0	0.0899235	0.0	0.0	0.0	0.0	0.0945594	0.0	0.0
SNX9	15.3093	14.2015	15.0835	15.4042	14.9766	19.8804	16.9528	16.4082	14.0614	16.9917	15.8284	15.0201	15.843	35.5211
RP11-430B1.2	0.134309	0.567559	1.58126	0.677927	0.260323	0.4933	0.733001	1.01987	0.57766	0.615115	0.449639	0.507997	0.612326	0.652213
RP11-415F23.2	0.0	1.41601	1.29926	0.950753	0.886495	0.540754	0.711363	0.850571	1.8854	1.16717	0.0	0.713149	1.47681	0.793483
RP11-318M2.3	0.0	0.724447	0.0	0.259562	0.0	0.0	0.0	0.0	0.157427	0.0	0.0	0.0	0.0	0.0
CAPN11	0.0556454	0.0	0.260822	0.0	0.142439	0.0	0.0	0.0922455	0.0272338	0.040103	0.45852	0.163126	0.0249409	0.281124
DHRS11	6.25781	8.73558	5.69302	5.6155	6.50867	5.84404	10.1088	8.17992	10.5414	6.17678	6.36543	3.68548	6.25515	3.33785
FIGLA	0.0	0.0	0.0	0.0	0.0	0.0	0.0	0.0	0.0	0.0	0.0	0.0	0.0	0.0
CYP2D8P	0.0657306	0.135439	0.205689	0.0	0.131866	0.309539	0.0	0.121748	0.174927	0.170516	0.367443	0.33906	0.0538625	0.211536
POTEF	1.34341	0.66783	0.491648	0.551371	1.01477	0.502562	0.359903	0.154624	1.32345	0.505809	0.375568	1.10515	0.373995	0.409773
ASB1	12.0116	8.86765	7.8555	12.3295	10.8994	11.187	13.464	12.5739	10.5998	10.2358	9.88631	9.00416	8.99758	12.081
GABARAP	102.936	94.331	108.579	90.5447	88.3195	89.1286	89.8478	98.202	108.331	103.751	81.3694	81.4614	87.7276	93.1871
CACNB2	1.30698	0.669215	3.24928	1.12901	0.859092	1.69694	2.58157	2.13409	3.00547	3.59896	6.16478	6.35607	1.09484	11.9365
AC005306.3	3.41294	1.46173	1.63828	2.03841	2.67765	4.21768	2.80496	4.16541	1.47196	4.11627	2.61782	4.61059	4.81489	2.21173
AP000695.6	0.083744	0.0	0.0	0.0	0.187909	0.0	0.0	0.0	0.0	0.0837554	0.0	0.0797757	0.0849184	0.206404
WFDC10A	0.0	0.0	0.0	0.0	0.0	0.0	0.0	0.0	0.0	0.0	0.0	0.0	0.0	0.0
HMGCR	34.3005	49.1455	22.8361	42.0875	37.1463	43.0806	36.0133	30.3842	23.6693	26.5139	20.258	32.6414	43.5357	37.159
HOXA10-AS	0.347534	0.0759191	0.114652	0.314735	0.534856	0.486163	0.355264	0.391783	0.458264	0.24814	0.0	0.224485	0.0559098	0.0730991
LINC00867	0.0	0.0	0.0	0.632693	0.0	0.0	0.0	0.0	0.0	0.0	0.0	0.0	0.0	0.0
TEX101	0.0	0.0	0.0	0.0	0.0	0.0	0.0	0.0	0.0	0.0	0.0	0.0	0.213001	0.0
UPK2	0.0	0.0	0.0702169	0.366992	0.0	0.0	0.1011	0.108572	0.0	0.0	0.0	0.0	0.0	0.226879
MCRIP1	19.4218	17.7936	11.0757	20.2268	16.4239	22.0318	16.4363	18.8553	12.4537	13.1037	17.0262	12.0057	13.925	16.1535
RN7SKP57	1.15963	0.0	0.0	0.737697	0.429131	0.413708	0.0	1.03617	0.0	0.0	0.832194	0.0	0.0	0.0
CTC-432M15.3	0.0	0.0	0.0	0.0	0.0	0.0	0.0	0.0	0.0	0.0	0.0	0.0	0.0	0.0
RP11-97C16.1	1.52051	4.17321	1.64328	3.46414	2.11177	4.27984	3.46835	1.2101	2.61689	0.706326	1.44	0.602661	1.35808	1.67446
SDPR	4.7102	4.30578	2.94795	2.65293	4.28589	3.58075	3.42723	4.04342	2.22648	6.25893	6.32506	4.94585	3.08725	4.33344
VWA5B2	3.53943	8.19345	2.63033	6.67675	3.25571	5.67846	4.29852	2.63549	1.37103	1.80676	2.16206	3.24486	2.22134	0.0
SERPINB13	0.0	0.0	0.0	0.0	0.0	0.0	0.0	0.0	0.0	0.0	0.0	0.0	0.0	0.0
RP5-1011O1.2	0.0	0.0	0.0	0.0	0.0	0.0	0.0	0.0	0.0	0.0	0.0	0.479876	0.0	0.0
ATP8B1	5.26167	7.94324	8.1577	6.52029	7.81955	7.49831	7.85697	11.9722	6.07138	8.19039	11.6567	10.5778	10.345	9.19369
AF038458.5	0.0	0.0	0.0	0.0	0.0	0.0	0.0	0.0	0.0	0.0	0.142883	0.0	0.0	0.0
BTNL8	0.0	0.0373748	0.0	0.0	0.0	0.0	0.0	0.0	0.0	0.0	0.0707863	0.155238	0.0	0.0
CALCA	0.0	0.0	0.0	0.0	0.0	0.0	0.0	0.0	0.0	0.0	0.0	0.0	0.0	0.0
CCT2	56.7025	62.9871	54.8951	66.0392	54.8451	67.4388	76.34	50.9618	42.7558	37.0888	35.8397	40.6432	56.2647	37.9511
RP11-305K5.1	0.547685	1.44936	2.53071	1.215	0.305606	1.00891	0.514383	0.623167	1.24607	0.766386	1.29158	0.0	2.38033	1.27882
RP11-223J6.1	0.0	0.0	0.0	0.0	0.0	0.0	0.0	0.0	0.0	0.0	0.0	0.0	0.132337	0.0
CXCR5	0.261219	0.0	0.0969318	0.0454348	0.016931	0.065465	0.438296	0.0	0.04503	0.114271	0.174639	0.0	0.0559134	0.310534
DNAH9	7.92977	9.07318	8.96523	7.58264	8.4011	3.35645	5.60078	12.9428	2.86914	13.7189	3.51153	7.96756	7.76348	3.1149
RP11-541N10.3	1.20957	0.921474	1.41147	2.13872	1.84157	2.13568	1.82258	2.04978	1.32729	2.2766	2.2585	1.57309	1.45776	4.05034
RP11-228B15.4	1.74461	2.12993	2.15757	2.42284	1.14467	2.8165	2.71301	3.02179	1.96201	2.6022	2.44744	2.86352	3.18141	2.39952
NBPF9	6.63655	8.82671	9.30823	9.1106	7.4783	10.6777	8.78816	10.2003	8.45563	10.9859	10.2825	13.4962	9.13136	11.6011
ANKRD30A	0.0	0.0	0.0	0.0	0.0	0.0146952	0.0	0.0	0.0	0.0	0.0618837	0.0	0.0	0.18236
TOX4	17.315	18.9275	21.3487	20.9545	19.7546	19.1252	20.6689	18.5619	20.2202	19.5049	16.5887	19.6755	19.3036	18.2576
RP11-173C1.1	0.941842	0.80162	0.396337	0.514115	0.765522	1.12296	1.20431	0.694884	0.554735	0.0932877	1.02211	0.416603	0.371652	0.72852
RP6-24A23.6	0.0	0.0	0.0	0.0	0.0	0.0	0.141918	0.0	0.0	0.0	0.284007	0.0	0.0	0.0
SELENOM	57.0567	43.6646	62.4141	38.2062	49.0427	39.3577	46.4955	44.7764	35.0036	38.8574	73.0881	68.5511	50.0932	108.962
RP11-299J3.8	2.1226	3.37692	4.85672	6.21749	4.6111	8.19639	5.91148	8.01797	7.40093	5.72622	6.39454	7.18573	6.47176	10.1247
PSG8	0.0	0.0	0.0	0.0	0.0	0.0	0.0	0.0	0.0	0.0	0.0	0.0	0.0	0.0
SNAP25	0.772098	1.0286	2.10607	1.67486	3.38171	1.50861	0.500157	0.942358	0.754463	1.64756	4.10463	3.30192	1.12189	1.57338
RP11-774O3.3	4.57665	4.21278	6.12015	6.11648	6.5492	5.29705	5.62327	7.00563	8.03932	6.32225	8.52588	5.53904	7.35528	9.93231
AC009961.2	0.0	0.0	0.34219	0.267848	0.203264	0.101371	0.314284	0.265233	0.74153	0.408167	0.942096	0.0	0.10907	0.597849
TMEM167A	35.375	33.1573	33.3739	37.2831	33.2029	30.8754	31.937	24.6517	35.8141	27.919	25.9609	18.9336	30.3433	21.5605
URAHP	0.356359	0.516306	0.41484	0.71766	0.301643	0.404681	0.64234	2.25443	0.368083	0.926729	0.628484	1.14253	0.470323	0.51788
NAXE	20.3577	18.219	20.9576	18.722	19.0137	21.1425	22.3332	21.6768	23.9249	15.5281	18.6554	13.2813	15.5939	13.1792
KCTD16	0.0241962	0.00625298	0.14431	0.130771	0.0686221	0.0	0.0493013	0.350495	0.0923482	0.135569	0.358051	0.324892	0.0351468	0.196254
HSPD1P16	0.0	0.0	0.0	0.418992	0.0	0.250156	0.0	0.935259	0.0	0.237932	0.482635	0.0	0.0	0.0
FAM118B	5.88726	6.77753	3.69444	6.43101	6.80596	6.48211	7.51089	4.62563	3.34274	4.33739	5.68742	6.45243	5.97501	5.39249
RP11-434H6.7	0.0	0.0	0.0	0.306335	0.35611	0.0	0.339068	0.0	0.0	0.0	0.686886	0.0	0.0	0.410258
SUMF2	50.8452	55.7762	50.4226	57.736	49.2044	49.0075	52.7011	55.8454	54.2939	59.1476	51.7269	51.6752	56.3925	47.8096
CD207	0.458899	0.252322	0.817626	0.186807	0.0842106	0.51745	0.0	0.308153	0.547711	1.1944	0.499403	0.973195	1.42435	0.572892
PAXBP1	26.3163	26.1611	29.7337	26.667	27.4224	34.5045	25.6518	31.2732	33.3989	26.7841	29.9783	31.9307	32.3322	28.6521
RP11-286N22.16	0.18701	0.194649	0.148941	0.414987	0.0	1.14943	0.469375	0.107022	0.485399	0.254364	1.06994	0.255037	0.412159	0.105368
INS-IGF2	0.295149	0.0200676	0.155912	0.053831	0.0	0.0	0.046203	0.0798448	0.112107	0.0347398	0.0255067	0.0	0.25487	0.129298
SIK1	1.76892	3.68974	1.20451	1.6524	0.729141	1.46319	1.51218	1.75846	0.886235	1.67111	0.763978	0.817307	1.26169	2.96995
RXFP1	10.3182	14.9533	14.614	12.398	10.2959	13.1427	13.3122	10.9657	22.3365	54.9344	11.9906	9.75773	22.3593	63.3685
FGF2	5.32051	4.80875	4.0585	6.56318	5.14779	7.07084	6.905	5.33916	4.07968	7.17017	6.522	3.53671	5.13154	13.2033
CDH12P2	0.0	0.0	0.0	0.0	0.0	0.0	0.0	0.0	0.0	0.0	0.0	0.0	0.194218	0.0
HNRNPKP3	0.0	0.0	0.0	0.0	0.0	0.0	0.0	0.0	0.0	0.0	0.0	0.0	0.0	0.0
RP11-348P10.2	1.48508	1.60287	1.66796	1.68603	1.27248	1.40239	1.27782	1.19249	1.59541	0.923637	1.4506	0.911852	1.71023	0.589291
TXLNA	26.9944	22.0542	19.436	26.3002	24.2365	23.3076	25.9697	17.7755	20.5819	18.5745	16.0232	11.4832	21.2361	16.2247
RP4-591C20.9	4.30651	4.63575	2.96116	4.27328	4.31913	4.2727	4.50042	4.17736	3.98053	6.24659	3.84155	4.17253	4.25338	5.25247
NOD1	7.38475	6.22975	4.54096	5.28197	4.78521	6.97044	7.39929	6.22321	6.50108	7.51719	10.0681	8.30806	6.2835	10.296
BORCS5	7.51733	9.8337	6.49929	13.2646	9.13925	8.40478	7.06384	12.8626	11.6908	12.4939	8.00163	13.9008	7.85792	7.35731
RNPS1P1	0.0707776	0.22585	0.0	0.0661207	0.219054	0.367981	0.221824	0.534053	0.415784	0.0639119	0.0763111	0.0	0.188055	0.330894
RCSD1	3.05642	1.40577	1.48239	2.59477	3.0145	2.70873	2.93005	2.44437	1.75021	1.86076	4.03623	2.29351	2.69423	2.57021
NUP58	24.4685	26.2337	16.5779	27.0505	22.4779	28.1522	26.1922	20.2788	19.9593	24.2799	18.8305	19.8567	19.472	21.7793
BIVM-ERCC5	0.0	0.0	5.51697	0.00168777	0.261298	0.651777	0.971098	1.68077	1.04778	0.0	0.76103	0.0	0.650421	0.258807
AC006042.8	1.15336	0.605461	2.23422	1.32283	1.2595	0.76991	0.837951	1.40528	1.86635	1.3892	1.22272	0.89721	1.17506	1.96603
RILPL2	2.07966	3.1391	1.87753	2.51797	2.00512	2.74858	2.50253	2.25988	2.52944	2.29137	2.904	2.06303	2.99869	4.40684
CKMT1B	1.10941	0.563127	0.525476	1.57594	0.559279	1.22267	0.890493	0.944359	0.560292	0.854329	0.0	0.51409	0.390626	0.0
VN1R42P	0.0	0.0	0.0	0.301089	0.0	0.0	0.327379	0.0	0.0	0.0	0.0	0.0	0.0	0.0
CTC-209L16.1	0.954399	0.876993	0.185808	0.622094	0.358698	0.18115	0.541773	0.0	0.396631	0.509576	0.555081	0.72124	0.0	0.810981
SLC16A8	0.125026	0.0	0.0	0.0	0.0	0.100767	0.435065	0.0944393	0.0	0.0	0.242115	0.104058	0.225316	0.0
DGCR5	0.0661675	0.160602	0.1022489	0.1992525	0.0185614	0.0	0.0765405	0.064936	0.132249	0.03928845	0.052918	0.05023375	0.0260219	0.03357835
GAPDHP60	0.0	0.0	0.0	0.0	0.0	0.0	0.0	0.0	0.0	0.0	0.0	0.0	0.0	0.0
MTDHP1	0.0	0.102069	0.26321	0.0	0.0	0.0	0.0	0.515411	0.0	0.0	0.0973296	0.57707	0.363372	0.0
DNTTIP1	5.89722	6.79487	5.72045	6.52766	6.3753	7.04038	6.429	6.25207	6.01053	5.84304	3.90106	4.62114	4.43063	3.65506
AC139099.5	0.0	0.0	0.0326841	0.0	0.0	0.0	0.0	0.0	0.0	0.0	0.0	0.0	0.0	0.0
EPB41L1	14.8059	15.2378	9.24121	10.704	16.408	12.8776	12.536	14.7423	13.8846	12.1963	15.6379	10.6092	10.1665	10.4464
PALMD	8.15863	7.23681	12.7114	8.05994	6.51113	9.51763	11.4448	15.209	6.69066	9.7139	11.0801	18.0045	11.9574	9.01959
RP5-1172N10.2	0.0	0.0	0.0	0.0	0.0	0.0	0.0	0.0	0.0	0.0	0.0	0.0	0.0	0.108427
RP11-204M4.1	0.658419	0.297819	0.585114	0.210912	0.104156	0.0	0.0	0.0	0.0	0.0	0.480024	0.0	0.0	0.0
WFDC13	0.0	0.0	0.0	0.0	0.0	0.0	0.0	0.0	0.0	0.0	0.0	0.0	0.0	0.0
RP11-298I3.3	1.25524	1.76657	2.07048	2.38207	2.29238	2.20873	3.16199	1.39345	2.71311	2.56393	2.41507	1.5543	1.74049	2.73073
ZNF718	5.7735	4.37915	6.32878	6.40332	5.4667	8.98304	8.02659	6.34463	6.23214	6.45436	6.27599	5.99776	5.61079	6.05956
SETSIP	0.0	0.0	0.0	0.0	0.0	0.0	0.0	0.0	0.0	0.0	0.0	0.0	0.0	0.0
RP11-434C1.4	1.21584	1.7296	0.112637	0.960658	0.0	0.387437	0.204975	0.801919	0.188491	0.531384	0.0	0.0	0.0	0.234437
CT45A6	0.0	0.0	0.0	0.0	0.0	0.0	0.0	0.0	0.0	0.0	0.0	0.0	0.0	0.0
MTND1P6	0.0	0.0	0.0	0.0	0.0	0.0	0.0	0.0	0.120327	0.0	0.0	0.0	0.0	0.0
RP11-749H20.3	0.0	0.0	0.0	0.252747	0.0	0.0	0.0	0.0	0.162917	0.0	0.0	0.0	0.0	0.0
ABHD5	11.8481	11.706	11.0213	10.9217	9.71907	10.2262	10.7337	6.35438	10.4638	12.2065	6.45781	6.14025	10.107	8.81004
COPA	61.306	60.7617	71.6125	61.4052	72.6315	59.98	65.6229	57.4401	66.1639	52.3295	56.7627	60.9309	67.1555	46.7868
C2CD3	17.7654	16.942	16.3926	14.987	18.3488	20.0548	16.738	15.4994	14.2569	11.8808	13.8561	13.88	14.2172	14.5041
CCDC168	0.0186923	0.0420392	0.0258567	0.0463053	0.0518842	0.0554279	0.0380576	0.0432592	0.0121924	0.0524039	0.0104275	0.0692394	0.0662945	0.0325407
ANO9	5.60635	7.57925	5.7035	4.2079	4.40674	9.55728	6.49583	6.78531	6.99932	7.97587	4.86757	4.65265	8.80312	7.51662
PRRG1	3.67622	5.17968	1.99501	3.6478	4.5803	4.07688	3.98559	4.58573	4.22258	4.14677	4.8751	2.96126	4.91126	4.68
E2F6P3	0.0	0.0583814	0.0	0.0	0.0	0.0	0.316241	0.0	0.0	0.0	0.0889871	0.0	0.0554757	0.0
RN7SKP195	0.0	0.0	0.0	0.0	0.0	0.0	0.0	0.0	0.386835	0.0	0.0	0.0	0.352439	0.0
L1TD1	0.161808	0.0632814	0.0	0.0345698	0.0137216	0.128839	0.0560737	0.172929	0.0162556	0.0695104	0.0429558	0.276112	0.226457	0.0325416
ZNF500	9.67397	10.7235	7.41083	8.68449	8.88892	11.8543	10.3585	8.71749	8.06868	9.93544	7.80516	11.1061	10.72	9.08292
ATP6V0A4	0.634551	1.99152	0.586643	0.679392	0.944087	1.54577	1.90357	1.26926	1.90667	0.263104	1.5692	1.27694	0.792927	0.0271854
CNGB1	0.0	0.0113751	0.0111812	0.00985953	0.0136562	0.0	0.0315306	0.0392377	0.0	0.018257	0.0	0.205952	0.626758	0.0
RP1-130L23.1	0.0	0.0	0.0	0.0	0.0	0.0	0.0	0.0	0.0	0.0	0.0	0.0	0.0	0.0
CREB3L1	18.2964	12.8434	20.3181	11.9727	16.3562	4.99991	12.7587	11.3494	41.9889	61.705	20.8103	12.0958	16.235	12.5
IL7	0.80826	0.420447	0.588283	0.276762	0.329873	0.326772	0.175386	0.563758	0.0618728	1.36098	1.61675	2.19072	1.17578	2.84148
TTC39C-AS1	0.0	0.0	0.0	0.0	0.0	0.0	0.0	0.0	0.208638	0.0926047	0.0	0.0	0.0	0.0
TLR4	5.04807	4.13887	5.96291	4.01111	6.00417	6.53858	6.30413	8.96932	5.40268	12.0513	9.17324	7.1215	6.47817	16.4924
YME1L1	45.5116	40.3331	43.9535	47.0279	41.4641	42.9144	45.9968	37.5947	40.8422	37.2847	35.8329	34.8927	39.3106	32.9431
RP11-767N6.7	0.727356	0.30566	0.329167	0.0	0.455019	0.159891	0.160843	0.0	0.17253	0.0	0.0	0.505262	0.0	0.177401
STXBP5L	2.89548	5.41827	5.16966	2.50927	4.18774	5.57634	4.59343	8.55194	9.83474	16.9904	7.20447	14.5398	4.56804	3.48152
UNC93B1	12.664	14.6394	7.29827	9.41022	13.5454	9.7723	8.99655	11.3878	11.2727	11.1693	14.0806	7.40334	10.1075	13.4331
SOX30	0.0	0.0	0.0882249	0.0847982	0.0	0.0	0.037883	0.114636	0.0	0.148678	0.0769604	0.0260355	0.0	0.0714683
DGKB	0.492202	0.532055	4.25172	1.92481	0.15188	1.67602	1.48545	1.04732	2.21771	2.38857	7.08733	2.74413	0.304068	3.7238
CTD-2515H24.2	5.32612	2.58203	4.38661	5.31804	5.43054	4.58271	3.70454	2.02291	3.48578	3.16244	3.06688	3.7076	3.6859	1.29443
LDHAP4	0.584167	0.314172	0.911283	0.767589	0.322777	0.974346	0.408897	1.30471	0.177889	0.550368	0.818506	0.617829	0.66252	1.01985
AC005301.9	0.315143	0.786627	0.9383	0.92009	0.900858	1.82085	0.929801	0.889062	0.881839	0.616718	1.03681	0.537125	0.125864	0.790559
RP11-413H22.3	0.339467	0.717797	0.0	0.478427	0.364112	1.6718	0.57459	0.249188	0.0	0.544283	1.67519	0.601635	1.14905	0.651382
TSPEAR-AS2	0.135616	0.225586	1.06139	0.075152	0.560547	0.0789069	0.208066	0.0	0.0	0.161433	0.298018	0.19924	0.102378	0.0
LMBR1L	16.4802	14.6759	14.8224	13.9927	19.8513	27.1995	16.47	23.0849	12.4101	22.8417	22.642	29.5118	21.3452	32.1969
CTD-2313J17.1	0.624459	0.0	0.0	0.197662	0.0	0.0	0.0	1.07785	0.0	0.208951	0.0	0.0	0.0	0.0
RP11-162A12.4	0.0	0.630373	0.0	0.855724	0.319234	0.479881	0.471128	0.3631	0.308471	0.0	0.0	0.0	0.872562	0.18479
ASAH1	43.4079	49.3045	44.0457	44.1885	53.0111	44.8223	37.0939	51.274	44.7437	44.2423	60.4116	44.8125	51.5386	42.9628
GNG4	2.63278	2.66234	1.18543	2.61279	2.11472	2.10131	2.68087	2.40378	1.2513	1.70617	1.80062	0.616726	2.04187	3.34519
SDHAP2	1.01807	0.175541	0.14601	0.252802	0.467944	0.0938246	0.106218	0.0	0.0	0.673485	0.0	1.25488	0.0	0.219279
RP11-835E18.5	0.0	0.241396	0.0	0.0	0.0	0.0	0.0	0.0	0.0	0.0	0.24193	0.0	0.0	0.0
TPSG1	0.0	0.0	0.246233	0.0	0.0	0.0	0.0	0.55593	0.0726831	0.0	0.0	0.134018	0.0	0.296542
PI4KAP1	6.08773	14.0901	6.12028	5.65373	5.36773	6.82615	5.81652	6.34292	5.45463	7.58473	15.0942	5.7233	6.78394	3.49124
TIFA	4.86771	6.23869	2.86963	5.80317	5.13985	6.53278	5.00726	4.12562	4.48404	5.65964	4.62849	4.67315	5.97722	2.94284
RPL34P22	0.0	0.0	0.0	0.0	0.0	0.0	0.0	0.0	0.383819	0.0	0.0	0.0	0.0	0.0
AC079922.3	0.145233	0.151729	0.190836	0.133445	0.0508799	0.159153	0.619446	0.0	0.442878	0.288376	0.412925	0.0	0.344772	0.451359
GRIK4	0.314839	0.428625	0.209258	0.140831	0.104068	0.187804	0.0837233	0.0672215	0.501695	0.160017	1.19773	1.07661	0.147162	0.113133
ARCN1	66.2421	60.6494	74.7436	62.1483	65.6012	58.0732	68.9818	50.8439	72.1014	60.2075	51.438	39.4349	56.6335	44.3045
RP11-12A20.7	0.0	0.0	0.0211077	0.0	0.147797	0.0	0.0	0.0	0.123491	0.0	0.0764422	0.0	0.0	0.0
CTA-243E7.1	0.0	0.0	0.0	0.0	0.0	0.0	0.0	0.0	0.00959169	0.0	0.0	0.0	0.0	0.0
NANOGP7	0.0	0.21716	0.0	0.0649265	0.0	0.0738402	0.0	0.237187	0.15568	0.0	0.0724522	0.0	0.0	0.655907
CMPK1	49.9388	51.8986	43.1658	46.1841	48.4368	51.9851	53.1035	40.8004	55.5206	57.1007	38.9035	29.4551	48.0181	49.4983
HEPACAM2	0.0	0.0	0.0	0.0	0.0	0.0	0.0	0.0	0.0	0.0311583	0.0	0.0	0.0	0.0
TANGO6	4.88218	3.78889	3.67745	5.42076	3.71218	6.07824	6.99682	5.87866	4.06682	3.72378	6.10323	6.08656	5.53813	7.11225
RP11-762I7.5	0.0	0.120401	0.953954	0.190836	0.302977	0.141701	0.0	0.0	0.0	0.11133	0.0	0.514628	0.0	0.0
UNC5B	10.8413	8.53178	5.5306	12.8335	9.40508	11.0555	9.10674	10.6603	9.85565	11.6387	9.0282	4.04107	8.63761	2.91778
OR2L5	0.0	0.0	0.128449	0.0	0.0	0.367997	0.0	0.0	0.0	0.350179	0.0	0.0	0.123064	0.0
TRAV27	0.0	0.0	0.0	0.0	0.0	0.200961	0.0	0.0	0.0	0.0	0.0	0.0	0.0	0.0
RP11-53L24.2	0.0	0.0	0.0	0.0	0.0	0.0	0.0	0.0	0.0	0.0	0.0	0.0	0.0682342	0.0
SCN8A	0.613146	0.538619	0.815961	0.632956	0.786022	0.415514	0.760576	0.616842	0.646753	1.26911	1.02868	1.18194	0.884643	0.7748
CLEC1A	0.658989	0.580142	1.5979	0.675893	1.06448	1.20204	0.485356	0.840036	1.02658	1.73997	2.24683	3.00389	1.67553	1.03789
ADGRE4P	0.138787	0.0594541	0.0555377	0.196246	0.120856	0.24705	0.122335	0.162354	0.132209	0.0870371	0.456202	0.0	0.191458	0.383138
ATP2A1	0.284633	0.733286	0.336978	0.769482	0.685365	0.842908	0.534341	0.398253	0.498926	0.444534	1.0111	0.595965	0.683409	0.346184
MEGF10	0.850913	0.447866	0.603354	0.270742	0.569957	0.155661	0.44254	2.34876	0.456394	0.448187	1.70893	0.769699	0.305583	0.797532
RP11-464C19.3	0.0	0.0	0.0	0.0	0.0	0.0	0.0	0.0	0.0	0.0	0.0	0.0	0.0	0.0
SLC12A6	9.35616	7.22988	12.5134	9.11694	10.4214	11.125	12.4386	16.8291	11.8465	23.4519	9.76536	13.0824	12.2264	21.2553
LINC00276	0.0534385	0.0541697	0.027795	0.0329116	0.136396	0.020772	0.0203042	0.0534247	0.125758	0.0395819	0.0623742	0.0212762	0.110319	0.0228274
ST7-AS1	0.28801	0.657463	0.569226	0.958698	0.349261	0.134428	0.211697	0.651754	1.07569	0.250493	1.36765	0.825107	0.784562	0.564043
TPM4	331.937	321.668	263.121	271.65	286.095	249.188	294.368	190.191	208.331	197.209	172.163	118.565	216.619	214.437
RP11-550F7.1	1.78601	1.11885	1.27761	1.36625	3.10593	0.193051	1.77227	1.96022	0.235689	0.171684	1.67599	1.79406	0.309154	0.0
CXCL13	0.319434	0.0	0.665087	0.474611	0.606324	0.0731887	0.573628	0.458041	0.153138	1.39893	0.511783	0.0	0.426015	14.318
USP6NL	11.6598	12.8428	10.6171	12.8263	10.9085	14.2223	12.0074	13.7055	12.4734	16.5335	10.1154	10.0534	9.8229	11.2268
KYNU	4.68827	2.51894	3.41087	2.74954	3.0495	6.21358	3.10513	4.55872	4.8165	14.0881	3.85654	3.27922	9.24313	4.29318
SERPINB2	0.0	0.0	0.0	0.0	0.0	0.0	0.0	0.0	0.0	0.0	0.0	0.0	0.0	0.0
CTC-507E12.1	0.0	0.0	0.0	0.0	0.0	0.0	0.0	0.0	0.0	0.0	0.0	0.0	0.0	0.0
UBE2E1	39.1124	37.6138	21.0491	32.4217	31.0946	40.0339	35.7048	36.2567	26.9503	29.8234	28.4792	28.9899	34.1244	32.8983
TUG1_3	0.0	0.0	0.0	0.0	0.0	0.0	0.0	0.0	0.0	0.0	0.798076	0.0	0.0	0.0
RP11-480A16.1	3.97952	6.23459	5.68565	6.20906	5.86577	7.13904	7.01294	7.85102	7.16631	7.55122	5.60805	6.61958	6.95812	7.98042
GPAA1P2	9.96747	13.7712	12.2766	9.41106	6.96176	14.6554	15.4004	15.128	22.5219	14.706	11.8377	17.0445	20.3556	43.4741
PTGDR	1.24558	0.849134	1.19825	2.1307	0.755369	2.44013	1.31833	0.917833	0.820244	1.7138	1.58871	1.71936	1.25286	3.90315
RP1-240K6.3	0.0	0.0	0.0	0.0	0.172102	0.0	0.0	0.0	0.0	0.61747	0.0	0.0	0.0	0.0
7SK	3628.275	3584.655854	11711.20597	4374.169297	2841.2320945	3997.75	5096.8168995	11699.975	6053.82692525	6957.29388125	7230.229773	11152.8296373	5199.2076405	6526.34567675
DPYSL3	13.683	8.11535	21.0467	11.4988	9.14793	8.16638	10.5142	16.0064	15.655	12.7516	35.3612	22.0701	7.44254	22.503
SPIN1	92.0365	83.8782	72.0975	98.1778	93.8944	90.8499	92.0426	87.604	74.3977	73.2074	77.9533	66.1041	82.1852	59.1204
CTD-3092A11.3	0.0908536	0.197618	0.151248	0.121272	0.27244	0.204289	0.39372	0.134167	0.109257	0.327188	0.0817358	0.22459	0.225475	0.0836337
RP11-368I23.3	0.0	0.0	0.0	0.0	0.0	0.0	0.0	0.0	0.0	0.0	0.0	0.0	0.0	0.0
RP11-301G19.2	0.0	0.0	0.0	0.0	0.0	0.0	0.0	0.0	0.0	0.0	0.0	0.0	0.0	0.0
RP4-569M23.4	2.94445	3.04587	3.61221	4.47638	3.45547	2.92228	1.87064	4.23549	3.4419	3.31289	3.84985	2.55893	2.69334	1.13109
CTC-510F12.3	0.0	0.0	0.316616	0.191654	0.0	0.0	0.0	0.958443	0.844541	0.0	0.603699	0.0	0.0	0.235225
RP11-521I2.3	0.240347	0.680757	0.58882	0.356067	0.40541	0.638454	0.43154	0.55885	0.567253	0.319619	0.682955	0.809965	0.248935	0.342259
TRPC7-AS1	0.0	0.0	0.0	0.0	0.0	0.0	0.0	0.0	0.0	0.0	0.0	0.0	0.0	0.0
C20orf141	0.0	0.0	0.0	0.0	0.0	0.0	0.160625	0.0	0.246659	0.0	0.0	0.0	0.18998	0.396382
AP000302.58	0.0	0.119251	0.0	0.314348	0.0	0.0	0.0	0.0	0.0	0.348215	0.0	0.0	0.0	0.0
RP11-91J19.3	0.105318	0.0	0.601871	0.188172	0.977767	1.15252	0.563345	0.129438	0.497557	0.0	0.0	0.0	1.06078	0.125793
PA2G4P2	0.0	0.0473888	0.0520221	0.0428667	0.198487	0.0	0.0499672	0.0	0.166081	0.192578	0.151094	0.0	0.0512659	0.17587
NT5C2	20.6357	28.6582	29.9311	27.9289	27.2309	32.4239	25.1716	33.3665	24.2627	31.4427	28.8935	41.4562	34.5829	43.834
RP4-605O3.4	0.482297	0.429592	0.546995	0.435551	0.185434	1.19718	0.614354	0.199355	0.0	0.29002	0.361414	1.90751	0.680245	0.580517
LINC01006	3.04612	2.50219	2.10737	3.55238	4.03811	3.22972	3.10828	3.89171	3.74915	2.77538	4.22989	5.26099	3.60228	3.11992
EMC3-AS1	1.55332	2.15523	1.37121	2.67348	1.67414	3.27741	2.17326	2.31635	1.58084	2.93538	1.99566	1.70211	1.53514	1.43181
EEF1DP4	0.0731571	0.470316	0.684395	0.279684	0.0765036	0.369218	0.0	0.0	0.214074	0.0	0.535533	0.546433	0.131754	0.421197
AC016716.1	0.0	0.235873	0.132508	0.105171	0.120865	0.122667	0.0	0.0	0.136931	0.0	0.0	0.254222	0.0	0.0
XPO5	15.7275	16.2005	13.0271	17.232	13.4517	14.7476	17.6543	11.3613	13.9166	10.5031	9.86972	9.06296	12.1151	8.79125
ACP7	0.0	0.0	0.0	0.0	0.0	0.0	0.0	0.087047	0.0	0.123154	0.0	0.20221	0.0	0.0
PPIAP31	0.185403	0.570647	0.0	0.340382	1.13644	0.399071	0.786042	0.235655	1.01314	0.0	0.381719	0.190583	1.34916	0.453813
MRPS31	8.57686	13.2267	8.49762	12.8334	10.9093	13.0045	13.0094	11.0475	9.54175	13.3054	11.6848	17.5161	12.1756	11.6614
RP3-510L9.1	0.0	0.0	0.0	0.0	0.0	0.0	0.0	0.0	0.0	0.0	0.141405	0.0	0.0	0.0
RPSAP14	0.0	1.13826	0.246447	0.0	0.0	0.0	0.0	0.0	0.0	0.0	0.0	0.0	0.0	0.0
MRVI1-AS1	0.586709	0.326319	0.0	0.0	0.0	0.147499	1.59028	0.0	0.0	0.421849	0.0	0.247933	0.287891	0.0
AC084082.3	0.0	0.0802583	0.0	0.069239	0.0	0.0	0.0	0.0	0.0	0.0	0.160149	0.0	0.0	0.0
ZNF274	6.12824	6.15781	5.11185	7.45972	7.07752	7.47053	8.12807	6.89262	8.58893	7.2813	7.72267	8.81369	7.65542	10.4032
POM121	10.9741	10.6036	8.55904	11.9832	9.68783	10.4237	11.8849	8.84177	9.71407	8.39666	8.17274	8.48637	9.36053	7.45445
MRPS6	55.0403	50.6639	35.0383	53.7607	59.7498	51.8107	54.9703	39.5446	36.6076	24.026	24.2228	27.5821	39.0901	35.5358
MTA2	24.3254	22.8253	19.2328	25.7836	18.9806	22.4179	25.6795	18.1019	19.1462	17.1983	15.8138	12.9141	17.3144	15.9665
ADAMTS17	1.52842	2.10663	3.2748	2.42787	1.92569	4.69376	3.40322	2.21993	2.74543	8.43066	2.94638	3.80706	3.7636	10.7829
RGS18	0.325604	0.674597	0.35335	0.250923	0.734183	0.15304	0.268986	0.587994	0.179958	1.00925	1.51502	0.595434	0.965503	0.900146
DAB2	52.0262	53.3468	58.0846	40.9596	55.1033	28.6682	44.5184	57.9257	64.6355	53.8407	52.0171	43.5728	62.9987	24.0442
RHOD	8.24291	5.72492	2.41267	6.13003	6.23604	3.63836	8.00857	6.54714	4.42689	5.30981	1.19507	2.62434	5.18422	3.35679
UBE2U	0.275964	0.0	0.0	0.0588525	0.0	0.555179	0.276306	0.335768	0.155888	0.0667642	0.0	0.13392	0.277808	0.0
AC005863.1	0.0	0.0	0.0	0.0	0.0294709	0.0	0.0	0.0	0.0	0.0573399	0.0	0.0	0.0	0.0
TBC1D3K	0.532793	0.596301	0.53905	0.429643	0.635437	0.530569	0.448253	0.336112	0.448581	0.76075	0.633334	1.37963	0.725735	0.719477
RP11-803D5.1	3.06713	3.7261	1.70569	2.21355	3.27902	2.91831	2.19972	2.694	1.77607	2.62222	1.91034	0.600715	2.38241	1.07756
IZUMO1	0.0	0.0	0.0	0.106776	0.0	0.0	0.0	0.0	0.0408866	0.0	0.232673	0.140193	0.283884	0.133419
LIMD2	9.00041	6.94464	4.6082	7.3337	5.82596	4.85904	6.5151	6.13074	4.05581	4.96832	5.40794	4.78822	7.31282	4.48135
LINC00976	0.0	0.18757	0.0	0.0	0.0	0.0	0.191169	0.117584	0.0	0.0	0.0	0.0	0.0	0.0
ZNF121	18.6428	19.6083	19.8099	21.742	16.7243	22.4961	23.3977	20.8023	20.8981	18.4002	14.802	15.4694	19.603	14.2869
ASL	20.1846	25.0951	14.1961	23.1393	13.0704	16.6946	19.2268	15.4779	20.8991	13.9112	17.0722	11.1653	17.848	10.0687
RP11-481F24.3	0.0	0.0	0.124594	0.0784872	0.0486918	0.324519	0.230701	0.349876	0.52998	0.723349	0.0	0.29882	0.0	0.936784
HNRNPA3P8	0.0	0.0	0.0	0.0	0.0	0.0	0.0	0.0	0.0	0.0	0.0	0.0	0.0	0.0
CTC-436P18.5	0.303571	0.0	0.0	0.300059	0.0	0.0	0.167318	0.206914	0.173927	0.0	0.168415	0.0	0.0	0.0
AF011889.2	2.51137	1.72833	1.13701	1.7049	1.01721	2.65828	2.32141	2.34666	4.09184	2.10031	1.34211	2.88511	2.93017	3.05973
BECN2	0.0	0.0	0.0	0.0	0.0	0.0	0.0	0.0	0.0	0.0	0.0	0.0	0.0663607	0.0
[truncated: 31,945 more rows]
