# Supplementary material for: Immune-related hub genes in intrauterine adhesions: a bioinformatics approach
Source: PeerJ. 2025 Oct 3;13:e20035. doi: 10.7717/peerj.20035 (PMC12499562; doi:10.7717/peerj.20035)
Supplement: Supplemental Information 4 [file peerj-13-20035-s004.zip]

Archive with 16 entries (13 files):
- qPCR original data/
- qPCR original data/qPCR original data/
- qPCR original data/qPCR original data/qPCR original data/
- qPCR original data/qPCR original data/qPCR original data/BIRC5+IGF1+WNT5A MICE 2025-6-25.xlsx
- qPCR original data/qPCR original data/qPCR original data/GDF7+PTGDS+CCL14 HUMAN 2024-5-30.xlsx
- qPCR original data/qPCR original data/qPCR original data/GDF7+TUBB3+PTGDS  HUMAN 2024-5-28.xlsx
- qPCR original data/qPCR original data/qPCR original data/GDF7+TUBB3+PTGDS HUMAN 2024-4-18.xlsx
- qPCR original data/qPCR original data/qPCR original data/GDF7+TUBB3+PTGDS MICE 2024-4-25.xlsx
- qPCR original data/qPCR original data/qPCR original data/IGF1+WNT5A+BIRC5 HUMAN 2024-05-20.xlsx
- qPCR original data/qPCR original data/qPCR original data/IGF1+WNT5A+BIRC5 HUMAN 2024-05-21.xlsx
- qPCR original data/qPCR original data/qPCR original data/IGF1+WNT5A+BIRC5 HUMAN2024-04-17.xlsx
- qPCR original data/qPCR original data/qPCR original data/IGF1+WNT5A+BIRC5 MICE 2024-4-18.xlsx
- qPCR original data/qPCR original data/qPCR original data/TUBB3+GDF7+PTGDS MICE 2024-06-12.xlsx
- qPCR original data/qPCR original data/qPCR original data/TUBB3+PTGDS+CCL14 MICE 2024-06-14.xlsx
- qPCR original data/qPCR original data/qPCR original data/TUBB3+PTGDS+CCL14 MICE 2024-06-19.xlsx
- qPCR original data/qPCR original data/qPCR original data/TUBB3+PTGDS+CCL14 MICE 2024.04.30.xlsx
